# Supplementary material for: Prevalence of anemia among Lebanese hospitalized children: Risk and protective factors
Source: PLoS One. 2018 Aug 7;13(8):e0201806. doi: 10.1371/journal.pone.0201806 (PMC6080804; doi:10.1371/journal.pone.0201806)
Supplement: S1 Table — (XLS) [file pone.0201806.s001.xls]

## Sheet: Data
Case_number	Diagnosis	Cause	Age	Region	DOH	Gestation_age	ICN	Water	Previous_Anti	Vitamin_D	Iron_supplement	Length_Birth	Current_length	Sex	Blood_Group	Weight_birth	Current_weight	Nutrition_Status	Percentile	BF	Formula	Special_formula	Food_introd	Meat_introd	Food_allergy	Antibiotic	Employed	Eduction_level	multivitamin	WBC	HB	HCT	RDW	MCV	Lymphocyte	Neutrophile	Eosinophile	RBC	Creatinine	Glucose	CO2	Fer	Ferritine	CRP	SGPT	Asthma_bronch	Recurrent_RTI	eczema	GERD_vomiting
1	UTI	3	60	Bekaa	10	1	1	0	0	1	1	52	112	0	A positive	29	28	2	99	12	cemelac	0	8	8	0	0	1	1	1	9.19	11.9	35.2	13	76.9	48.1	45.5	1	4.58	0.38	91	#NULL!	#NULL!	#NULL!	158.6	17	0	0	0	0
2	Fever	6	8	Nabatieh	5	1	0	1	0	1	1	50	71	1	B positive	3.3	9	1	80	2	frisolac	0	6	8	0	0	0	1	1	8.36	11.5	31.7	13.2	73.9	33	56	0.2	4.29	0.1	#NULL!	19	#NULL!	#NULL!	#NULL!	29	0	0	0	0
3	Cyanosis	6	2	Beirut	2	1	0	#NULL!	0	1	#NULL!	51	56	0	A positive	3	4.7	1	50	2	france lait	1	#NULL!	#NULL!	0	1	0	1	1	13.68	9.9	28	14.3	83.6	68.1	18	6.9	3.35	0.1	177	15	#NULL!	#NULL!	9.8	24	0	0	0	0
4	Polytrauma	4	36	Nabatieh	2	1	0	1	0	1	1	53	#NULL!	0	AB negative	3.15	12	1	8	0	nursie	0	6	12	0	0	0	1	1	14.43	12.2	34.7	12.5	75.8	61.3	33.1	0.3	4.58	0.38	#NULL!	17	#NULL!	#NULL!	5	#NULL!	0	0	0	0
5	GE	1	12	Nabatieh	7	1	1	1	0	1	1	#NULL!	74	1	A positive	#NULL!	9	1	25	12	0	0	5	8	0	1	0	1	1	6.2	10.8	30.4	13.9	71	22.9	70.5	0	4.28	0.23	#NULL!	16	#NULL!	#NULL!	5	17	0	0	0	0
6	Fever	6	7	Nabatieh	2	1	1	#NULL!	1	1	1	47	60	0		2.5	4.8	0	2	0	novalac	1	#NULL!	#NULL!	0	0	1	3	1	14.32	9.9	30.1	14.9	80.5	58.4	32.7	0.8	3.74	0.27	#NULL!	19	#NULL!	#NULL!	7.9	#NULL!	0	0	0	1
7	GE	1	14	Sour	5	1	0	1	1	1	1	49	79	1	A positive	3.2	10	1	50	14	bledi up	0	6	7	0	1	0	3	1	18.29	12.3	36.4	13.8	73.7	38.8	51.5	0.4	4.94	0.18	#NULL!	16	#NULL!	#NULL!	5	24	0	0	0	0
8	Fever	6	2	Nabatieh	2	1	0	#NULL!	0	1	#NULL!	47	57	1	A positive	2.9	4.7	1	25	2	novalac	0	#NULL!	#NULL!	1	1	0	2	1	5.5	9.6	26.8	14.6	88.7	24.5	57.7	2.9	3.02	0.12	#NULL!	19	#NULL!	#NULL!	8.8	11	0	0	0	0
9	Abd pain	1	53	Nabatieh	3	1	0	1	1	0	0	#NULL!	115	1	O positive	#NULL!	17	1	49	28	0	0	6	#NULL!	0	0	1	1	0	5.92	11.4	34.4	12.9	72.6	60.5	27.5	0.7	4.74	0.28	#NULL!	#NULL!	17	#NULL!	5	22	0	0	0	0
10	GE	1	41	Nabatieh	3	1	0	1	1	1	1	#NULL!	102	1	B positive	2	15	1	50	0	frisolac	0	6	8	0	0	1	1	0	7.79	10.4	32	16.3	57	17.6	66.4	6.3	5.61	0.27	#NULL!	#NULL!	#NULL!	#NULL!	181.4	18	1	0	0	0
11	Abd pain	1	60	Nabatieh	2	0	1	1	0	1	1	#NULL!	117	0	A positive	1.6	22	1	89	4	frisolac	0	4	7	0	0	0	3	1	7.52	12.6	37.5	13.2	81.3	50.5	34.6	4	4.61	0.28	90	#NULL!	#NULL!	#NULL!	81.8	12	1	0	0	0
12	Tonsillitis	2	17	Marjeyoun	2	1	0	1	1	1	0	55	78	0		2.9	9	1	20	14	0	0	9	11	0	1	0	1	1	13.66	11	32.1	14.9	74.7	50.2	42.4	0.1	4.3	0.2	94	16	#NULL!	#NULL!	118.8	8	0	1	0	0
13	GE	1	8	Nabatieh	2	1	0	1	1	1	0	50	74	0	O negative	3	9.6	2	95	8	0	0	4	0	0	0	0	3	1	7.16	11.1	30.1	13.8	74.9	45	47.9	0	4.02	0.28	104	18	#NULL!	#NULL!	5	11	0	0	0	0
14	GE	1	9	Nabatieh	2	1	0	1	0	0	0	#NULL!	70	0	A positive	3	8.5	1	50	3	frisolac	0	4	9	0	1	0	1	1	15.86	11.5	33	13.3	71.3	48.4	41.8	0	4.63	0.2	#NULL!	15	#NULL!	#NULL!	52.4	30	0	0	0	1
15	GE	1	11	Nabatieh	2	1	0	1	1	1	1	48	80	0		2.7	8.5	1	35	3	nursie	0	7	0	0	0	0	3	0	8.99	12	32.7	13.5	72.2	26.4	58.1	0.1	4.53	0.24	#NULL!	#NULL!	#NULL!	#NULL!	294.3	25	0	0	0	0
16	Fever	6	12	Sour	1	1	0	1	0	1	1	49	67	0	A positive	2.9	7.7	1	10	2	novalac	1	4	5	0	1	0	8	1	14.15	12.7	36.5	13.8	74.9	38.7	48.3	0.4	4.87	0.18	91	19	#NULL!	#NULL!	13	21	0	0	0	0
17	Tonsillitis	2	65	Bekaa	3	1	1	0	0	1	1	51	126	1	A positive	3.7	22	1	82	2	frisolac	0	7	10	0	0	1	3	1	11.83	10.4	31.3	14.4	66.9	15.9	70.5	0.2	4.68	0.3	106	#NULL!	#NULL!	#NULL!	251.8	19	1	1	0	0
18	Fever	6	53	Sour	2	1	0	1	0	1	0	52	66	1		3.55	7	0	1	0	frisolac	0	4	#NULL!	0	1	0	3	1	#NULL!	#NULL!	#NULL!	#NULL!	#NULL!	#NULL!	#NULL!	#NULL!	#NULL!	0.2	#NULL!	19	#NULL!	#NULL!	#NULL!	20	0	0	0	0
19	Fever	6	11	Nabatieh	2	1	0	1	1	1	1	53	76	0	O positive	3.5	10.5	2	95	11	0	0	4	#NULL!	0	0	0	3	1	5.19	12.1	34.8	14	78.6	66.3	19.2	1.2	4.43	0.22	80	17	#NULL!	#NULL!	37.3	17	0	0	0	0
20	GE	1	12	Sour	2	0	1	1	0	1	1	45	73	0	A+	2	8.5	1	30	9	0	0	6	9	1	0	0	3	1	11.95	10.3	29.9	13.2	75.9	43.6	42.6	0.6	3.94	#NULL!	110	20	#NULL!	#NULL!	54	17	0	0	0	0
21	Tonsillitis	2	48	Beirut	5	0	1	1	1	1	1	39	44	1		1.45	13	0	2	14	cemelac	1	7	12	0	0	1	3	1	7.19	10.6	30.8	13.1	74.9	38.2	52.9	0.1	4.11	0.31	113	19	#NULL!	#NULL!	185.7	13	0	0	0	0
22	GE	1	31	Saida	2	1	0	1	0	1	1	50	98	1	A+	3	13	1	34	29	0	0	24	#NULL!	0	1	0	1	1	4.21	12.3	37.9	16.2	68.5	33.7	47.6	0	5.53	0.32	#NULL!	16	#NULL!	#NULL!	70.9	50	0	0	0	0
23	Pharyngitis	2	4	Sour	3	1	0	1	0	1	0	52	61	0	A+	3.95	8	2	95	1	novalac	1	0	0	0	0	0	3	1	6.08	10.1	28.6	12.5	73.9	52.8	42.4	0.5	3.87	0.16	90	#NULL!	#NULL!	#NULL!	9.4	36	0	0	0	0
24	Pneumonia	2	27	Nabatieh	3	1	0	1	0	1	1	#NULL!	93	0		#NULL!	11	1	11.7	7	aptamil	0	6	7	0	0	0	3	1	25.55	11.8	35.4	12.6	75.5	10.5	81.9	0.5	4.69	0.21	#NULL!	18	#NULL!	#NULL!	21.1	14	0	0	0	0
25	Sepsis	7	2	Nabatieh	7	1	0	#NULL!	0	1	#NULL!	50	57	1		2.5	5	1	25	2	novalac	1	#NULL!	#NULL!	0	1	0	2	1	4.5	8.6	23.9	13.4	87.9	51.6	39.3	0.7	2.72	0.17	#NULL!	22	#NULL!	#NULL!	17.9	19	0	0	0	0
26	GE	1	11	Nabatieh	3	1	0	1	0	0	0	51	#NULL!	1	O+	3.2	7.5	0	2	11	0	0	4	0	0	1	0	1	0	9.94	10.5	31.6	14.5	65	66.3	26.4	2.8	4.86	0.15	#NULL!	#NULL!	#NULL!	#NULL!	5.9	#NULL!	0	0	0	0
27	Fever	6	34	Nabatieh	4	1	0	0	1	0	0	52	#NULL!	1	O-	3.46	15	1	73	1	aptamil	0	4	8	0	0	1	2	1	18.18	9.7	29.1	15.1	77.4	13.2	72.6	6.8	3.76	0.23	#NULL!	#NULL!	#NULL!	#NULL!	192.9	33	1	1	0	0
28	GE	1	37	Nabatieh	2	0	1	1	1	1	1	53	106	1		2.7	18	2	96	7	0	0	12	12	0	0	1	3	1	18.18	13.2	37	12.1	79.7	21.8	66	0.5	4.64	0.37	#NULL!	#NULL!	#NULL!	#NULL!	144.8	18	0	0	0	0
29	GE	1	48	Nabatieh	2	1	0	1	1	1	1	52	103	1	O+	3.4	18	1	80	0	cemelac	0	5	8	1	0	1	3	1	10.28	12.3	36.1	12.6	81.7	24.2	69.9	0.1	4.42	0.3	77	#NULL!	#NULL!	#NULL!	5.2	33	0	0	0	0
30	GE	1	20	Beirut	3	1	0	0	0	1	0	49	72	1	B+	3.25	12	1	70	2	novalac	0	7	7	0	0	0	1	1	17.1	10.8	35.4	17.7	56.1	41.8	43.2	0	6.31	0.24	#NULL!	16	#NULL!	#NULL!	6.6	49	0	0	0	0
31	Broncho	2	6	Sour	7	1	0	#NULL!	1	1	0	49	67	1	A+	3.2	7.6	1	30	6	0	0	6	0	0	1	0	3	1	5.79	12.1	34.8	13.4	73.3	53.9	19.3	0.2	4.75	0.15	#NULL!	#NULL!	#NULL!	#NULL!	61.4	15	0	0	0	0
32	GE	1	36	Nabatieh	4	1	0	1	1	1	1	50	102	1	A+	3.5	14	1	43	0	nursie	0	4	8	0	1	0	1	1	7.38	11.8	33	13.3	72.7	60.2	29.6	1.4	4.54	0.19	#NULL!	#NULL!	#NULL!	#NULL!	7.9	#NULL!	0	1	0	0
33	GE	1	9	Nabatieh	4	1	0	1	0	0	0	#NULL!	70	0	A+	3	8	1	45	3	frisolac	0	4	9	0	1	0	1	1	10.03	12.2	35.4	12.6	70.2	39.7	50.6	0.3	5.04	0.29	#NULL!	#NULL!	#NULL!	#NULL!	5.3	#NULL!	0	0	0	1
34	GE	1	48	Nabatieh	4	1	0	1	0	1	0	#NULL!	104	0	O+	#NULL!	13	1	5	20	0	0	4	8	0	0	0	3	1	4.61	10.8	33.8	16.8	66.4	33.8	59.3	0.2	5.09	0.18	85	17	#NULL!	#NULL!	5	10	0	0	0	0
35	Tonsillitis	2	48	Nabatieh	1	1	1	1	1	1	1	#NULL!	105	1	O+	#NULL!	16	1	46	0	nursie	0	4	8	0	0	0	1	1	9.35	12.4	32.7	13.3	72.8	43.9	42.7	5.5	4.49	#NULL!	#NULL!	#NULL!	#NULL!	#NULL!	#NULL!	#NULL!	0	1	0	0
36	Fever	6	1	Nabatieh	4	1	0	#NULL!	0	1	#NULL!	50	52	0		3.25	4	1	50	1	aptamil	0	#NULL!	#NULL!	0	0	1	3	1	6.86	11.2	31.6	14.1	94	59	17.1	1.6	3.36	0.06	122	19	#NULL!	#NULL!	62.1	13	0	0	0	0
37	Asthma	5	60	Nabatieh	2	9	1	1	0	1	1	46	#NULL!	0	A-	1.3	16	1	20	7	aptamil	0	5	8	0	0	0	1	1	7.72	12.7	36.3	13.2	79.6	21.5	67.7	1.8	4.56	0.29	112	#NULL!	#NULL!	#NULL!	28.4	#NULL!	1	0	0	0
38	Pneumonia	2	16	Nabatieh	2	1	0	1	1	1	1	54	#NULL!	1	A+	3.2	9.7	1	25	16	0	0	4	8	0	0	0	3	1	12.57	11.6	34.8	13.7	73.4	64.5	29.5	0.1	4.74	0.2	96	21	#NULL!	#NULL!	20.9	13	1	0	0	0
39	Fever	6	21	Nabatieh	8	0	1	1	1	1	1	47	85	0	A+	2.2	11	1	50	17	aptamil	0	4	10	0	0	0	1	0	12.3	11.2	34.5	15	75.7	39.3	47.4	0.8	4.56	0.26	99	15	#NULL!	#NULL!	185.4	7	0	0	0	0
40	Stomatitis	2	24	Beirut	2	1	0	0	0	1	0	62	90	1		3.15	15	2	98	0	bledi up	0	4	6	0	1	1	3	1	12.56	11.6	33.9	13.7	75	30.6	55.1	0.1	4.52	0.16	77	17	#NULL!	#NULL!	58.6	13	1	1	0	0
41	Fever	6	2	Sour	3	1	0	1	0	1	#NULL!	50	63	1	O+	3	6.5	2	95	2	novalac	1	#NULL!	#NULL!	0	0	0	1	1	4.75	9.4	27	12.5	84.6	38.3	44.3	2.5	3.19	0.1	102	28	#NULL!	#NULL!	11	15	0	0	0	0
42	Sepsis	7	1	Sour	14	1	0	#NULL!	0	0	#NULL!	51	53	0	A+	3.5	4	1	50	1	novalac	0	#NULL!	#NULL!	0	0	0	1	1	10.26	11.6	31.8	14.1	87.8	13	77.4	0.3	3.62	0.36	157	15	#NULL!	#NULL!	23	30	0	0	0	0
43	Skin abces	6	60	Bnt Jbeil	3	0	1	0	1	1	1	#NULL!	92	1		1.8	18	1	44	6	cemelac	0	4	8	0	1	0	1	1	9.67	11.2	32	12	75.3	15	72	0.6	4.25	0.27	102	#NULL!	#NULL!	#NULL!	64	10	0	0	0	0
44	Asthma	5	17	Nabatieh	3	1	0	1	1	0	0	50	88	1		3.1	12	1	80	1	bledi up	1	5	9	0	1	1	3	1	7.53	12.2	35.8	14	77.8	35.6	54.7	1.1	4.6	#NULL!	#NULL!	#NULL!	#NULL!	#NULL!	28.7	17	1	0	0	0
45	UTI	3	53	Nabatieh	6	1	0	1	1	0	0	56	107	0	B+	3	16	1	39	1	nursie	1	5	8	0	0	1	1	1	8.4	10.5	31.4	14.4	71.2	66.3	19.3	2.6	4.41	0.35	#NULL!	20	#NULL!	#NULL!	83.1	0	0	0	0	0
46	Fever	6	3	Sour	4	1	0	#NULL!	0	1	#NULL!	#NULL!	60	0		2.8	5	1	10	0	aptamil	0	0	#NULL!	0	1	0	1	1	22.77	10.9	32.2	13.6	74.7	47.9	42	0.4	4.31	0.5	89	#NULL!	#NULL!	#NULL!	12.3	3	1	0	0	0
47	GE	1	6	Sour	10	1	0	1	0	1	0	51	87	0	A+	3.5	8.5	1	90	3	primalac	1	5	6	1	1	0	3	1	12.07	12.6	34.8	12.4	74	49.8	31.8	2.2	4.7	0.21	102	10	#NULL!	#NULL!	10	25	0	0	0	1
48	GE	1	41	Nabatieh	2	1	0	0	0	1	0	52	110	1	A+	3.5	17	1	85	3	cemelac	0	3	5	0	1	0	1	1	18.61	14.1	41.2	12.7	77.3	11.6	76	0	5.33	0.32	108	16	#NULL!	#NULL!	184.3	11	0	1	0	0
49	UTI	3	17	Sour	7	1	0	1	0	1	1	54	88	1	B+	4.8	10.5	1	40	17	0	0	6	6	0	0	0	2	1	19.27	10.5	28.6	17.5	81.9	38.5	49.1	1.5	3.49	0.3	90	#NULL!	#NULL!	#NULL!	18.6	13	0	0	0	0
50	GE	1	13	Nabatieh	2	1	0	1	0	1	0	57	86	0	O+	4.5	12	2	98	2	bledi up	0	4	6	0	1	1	3	1	12.88	12.7	37.9	12.2	77	40.8	43	0.2	4.92	#NULL!	#NULL!	19	#NULL!	#NULL!	48	26	0	0	0	1
51	GE	1	29	Saida	2	1	0	1	0	1	1	56	100	1	B+	4.8	15	1	86	0	nursie	0	4	6	0	1	0	3	1	12.32	13	36.6	11.9	76.6	6.8	88	1	4.78	0.33	88	16	#NULL!	#NULL!	5	18	0	0	0	0
52	BP	6	12	Nabatieh	4	1	0	1	0	1	1	51	78	1	O+	3.4	9	1	25	9	primalac	1	4	8	1	0	1	3	1	12.51	11.3	33	14.1	74.5	40.1	45	0.2	4.43	0.19	101	17	#NULL!	#NULL!	12	25	0	0	0	0
53	UTI	3	60	Nabatieh	4	1	0	1	0	1	1	#NULL!	113	0		#NULL!	14.5	0	4	6	nursie	0	3	12	0	0	0	1	1	6.57	10.4	31	13.5	75.1	29.1	57.3	4.3	4.13	0.47	#NULL!	17	#NULL!	#NULL!	106.3	11	0	1	0	0
54	Diarrhea	1	41	Saida	5	1	0	1	0	1	1	52	150	1		2.75	35	2	99	13	0	0	5	6	0	0	0	3	0	3.56	10.6	30.2	13.5	72.8	52	28.8	3.4	4.15	0.09	90	#NULL!	#NULL!	#NULL!	22	0	0	0	0	0
55	Febrille	6	60	Nabatieh	2	1	0	1	1	1	1	51	104	1	AB+	2.7	15	0	4	12	bledi up	0	4	5	0	1	0	1	1	8.79	12	34.5	14.2	74	42	18	31.6	4.66	0.36	140	18	#NULL!	#NULL!	7.4	14	0	1	0	0
56	Fever	6	17	Bnt Jbeil	5	1	0	1	1	1	1	56	80	1	A+	2.7	9	0	5	13	nursie	0	6	8	0	0	1	3	1	12.87	10.8	32	14.8	69	58.3	32	0.2	4.64	0.16	86	21	#NULL!	#NULL!	6.4	10	0	0	0	0
57	GE	1	3	Sour	1	1	0	#NULL!	1	1	#NULL!	50	64	0	AB+	3.2	7	2	95	1	nursie	1	#NULL!	#NULL!	0	1	1	2	1	12.18	9.4	26.6	11.9	76.9	49	43.1	1	3.46	0.19	217	17	#NULL!	#NULL!	25.8	16	0	0	0	0
58	GE	1	36	Nabatieh	2	1	0	1	1	1	1	49	105	1	O-	2.9	15	1	67	0	bledina	0	9	9	0	1	1	3	1	12.08	11.7	34.7	14.7	72.4	17.1	69.8	0	4.79	0.34	#NULL!	14	#NULL!	#NULL!	158.7	10	1	1	0	1
59	Dental treatment	6	60	Bekaa	1	0	1	1	1	1	1	43	109	1	A+	1.3	16	1	13	0	aptamil	0	6	6	0	1	1	2	1	12.1	13.2	38.1	12.8	73.6	53.6	34.7	3.6	5.18	#NULL!	#NULL!	#NULL!	#NULL!	#NULL!	#NULL!	#NULL!	1	0	0	0
60	GE	1	12	Marjeyoun	4	1	0	1	0	1	1	65	82	0	O+	3.1	9	1	50	12	0	0	6	12	1	0	0	2	1	9.86	12.6	36.3	12.8	73.6	49.7	40.9	0.4	4.93	0.26	76	13	#NULL!	#NULL!	6.3	18	0	0	0	1
61	GE	1	40	Beirut	2	1	0	1	1	1	0	51	#NULL!	0	O+	3	16	1	79	2	novalac	0	7	10	0	0	1	3	1	11.35	11.5	33.2	13.4	70.6	7.6	84.3	0	4.7	0.31	86	18	#NULL!	#NULL!	79.7	11	0	0	0	0
62	Toux	2	96	Nabatieh	3	1	1	1	1	0	0	53	130	1	B+	3.5	36	2	96	6	bledina	0	12	12	0	0	0	2	1	11.92	12.4	35.6	14.3	74.9	36.7	53.3	1	4.75	0.6	98	#NULL!	#NULL!	#NULL!	58.5	14	0	1	0	0
63	GE	1	4	Bekaa	4	1	0	1	0	1	0	53	65	1	O+	3.5	8	1	90	0	bledina	0	5	#NULL!	0	0	0	2	1	10.02	11.4	32	13	69.9	70	20.6	1.6	4.58	0.2	134	14	#NULL!	#NULL!	6.3	78	0	0	0	0
64	Fever	6	1	Nabatieh	13	1	1	0	1	1	#NULL!	50	53	1	O+	3.5	3.7	1	7	1	nursie	1	0	#NULL!	0	1	0	3	1	6.52	8.5	23.8	15.5	94.1	54.9	33.6	2	2.53	0.09	#NULL!	#NULL!	#NULL!	#NULL!	8.3	8	0	0	0	0
65	UTI	3	7	Nabatieh	5	1	1	1	0	1	1	52	67	0	O+	3	7.5	1	50	0	nursie	1	5	#NULL!	0	0	0	1	1	14.54	13.2	37.4	13.2	74.5	21.3	67.3	0	5.02	0.31	#NULL!	#NULL!	#NULL!	#NULL!	145.9	19	0	0	0	1
66	Sepsis	7	1	Bnt Jbeil	8	1	1	#NULL!	0	0	0	50	50	1	A+	3.5	3	0	3	0	novalac	0	#NULL!	#NULL!	0	1	0	1	1	9.64	10.9	28.3	15.1	85.8	67.4	17.8	8.1	3.3	0.25	119	12	#NULL!	#NULL!	9.2	20	0	0	0	0
67	Tonsillitis	2	90	Sour	1	1	0	1	1	1	1	51	110	0	A+	3.7	19	0	4	14	nido	0	7	7	0	1	0	1	1	12.41	12.8	37.2	13.1	75	51.2	40.6	2.1	4.96	#NULL!	#NULL!	#NULL!	#NULL!	#NULL!	#NULL!	#NULL!	0	0	0	0
68	Arthralgia	6	54	Nabatieh	3	1	0	1	0	1	1	52	105	1	B+	3.3	14.5	1	6	12	nido	14	14	0	1	0	2	0	0	9.83	8.3	24.6	16	73	48.5	40.4	0.4	3.37	0.22	117	14	#NULL!	#NULL!	544.9	39.5	11	0	1	0
69	GE	1	24	Nabatieh	2	1	0	1	0	1	0	52	86	0	O-	3.5	12	1	70	2	nursie	0	6	8	0	1	1	2	1	8.75	12.4	36	13.3	71.3	56.5	29.9	0.8	5.05	0.18	92	16	#NULL!	#NULL!	5	22	0	0	0	0
70	Pneumonia	2	72	Nabatieh	9	1	0	1	1	1	1	#NULL!	123	0	A+	#NULL!	19	1	34	24	nido	0	4	#NULL!	0	0	1	3	1	23.2	11.8	37.5	13	75.6	7.7	85.4	0	4.96	0.32	93	18	#NULL!	#NULL!	12.9	9	1	0	0	0
71	Infection	7	27	Marjeyoun	5	1	0	0	0	0	0	#NULL!	#NULL!	0		2	11	1	11	0	nursie	0	8	12	0	0	0	1	1	23.58	12.7	36.8	13.8	73.9	8.1	87.8	0	4.98	0.24	#NULL!	19	#NULL!	#NULL!	5	49	0	0	0	0
72	Fever	6	42	Bnt Jbeil	3	0	1	1	1	1	1	53	100	1	O+	3.2	15	1	46	12	bledi up	0	4	6	0	0	0	1	1	10.17	12.1	33.7	13.3	69.8	13.9	78.4	0.1	4.83	0.34	#NULL!	14	#NULL!	#NULL!	6.7	14	1	0	0	0
73	GE	1	2	Nabatieh	3	1	0	0	0	1	#NULL!	49	#NULL!	1	O-	2.8	5.1	1	25	0	novalac	1	#NULL!	#NULL!	0	0	0	1	1	4.82	8.7	23.9	13.2	88.5	48.5	40.9	0.2	2.7	0.18	86	19	#NULL!	#NULL!	54.8	24	0	0	0	1
74	GE	1	54	Bnt Jbeil	3	1	0	1	0	1	0	54	109	0	A+	4	20	1	87	6	cemelac	0	5	5	0	0	0	1	1	12.18	11.3	32	14	69	19.3	68.3	0.8	4.64	0.31	80	16	#NULL!	#NULL!	203.1	12	0	1	0	0
75	Fever	6	2	Sour	3	1	0	1	0	0	#NULL!	52	58	1	O+	2.59	4	0	2	0	novalac	0	#NULL!	#NULL!	0	0	0	2	1	4.87	11.2	31.3	14.6	88.4	37.4	56.9	1.2	3.54	0.21	#NULL!	#NULL!	#NULL!	#NULL!	25.3	29	0	0	0	1
76	Head trauma	4	8	Nabatieh	1	1	0	1	0	1	0	51	85	0	A+	3.5	7.8	1	50	1	0	0	6	#NULL!	0	1	0	1	1	19.89	10.1	29.1	14.1	73.1	40.6	47.5	3	3.98	#NULL!	#NULL!	19	#NULL!	#NULL!	5.4	#NULL!	0	0	0	0
77	GE	1	60	Nabatieh	4	1	0	1	0	1	1	51	#NULL!	0	A+	3	16	1	20	18	nido	0	6	6	0	0	0	1	1	16.05	12.8	36	13.2	72.6	10.5	83.5	0.1	4.96	0.28	94	19	#NULL!	#NULL!	207.9	14	0	0	0	0
78	UTI	3	10	Nabatieh	1	1	0	1	1	1	1	52	#NULL!	0	O+	3.2	9.5	1	80	10	nursie	0	7	7	0	0	0	3	1	17.47	13.1	35.5	12.1	75.4	29.2	59.3	1.7	4.71	0.21	87	16	#NULL!	#NULL!	157.8	15	0	0	0	0
79	GE	1	30	Nabatieh	1	1	0	1	1	0	0	51	94	0	A+	3.35	13.5	1	65	16	nido	0	7	7	0	0	1	1	1	7.28	9.5	30.3	18	56	49.7	35.9	0.5	5.41	0.25	99	19	#NULL!	#NULL!	98.4	18	0	0	0	0
80	GE	1	108	Nabatieh	3	1	1	1	1	1	0	51	30	1	O+	3.21	30	1	62	12	frizolak	0	5	7	0	0	0	3	1	7.68	12.3	34.3	12	78.9	11.6	81.1	0	4.35	0.45	100	19	#NULL!	#NULL!	86.5	12	0	1	0	0
81	Fever	6	36	Saida	3	1	0	1	1	1	1	52	107	1	O+	3.5	16.5	1	89	15	cemelac	0	4	7	0	0	1	3	1	11.27	11.4	33.2	13.1	73.5	20.9	69.4	0.4	4.52	0.34	100	19	#NULL!	#NULL!	71	11	0	1	0	0
82	GE	1	2	Nabatieh	3	1	0	1	1	1	#NULL!	50	61	0		3.2	5	1	50	2	aptamil	0	#NULL!	#NULL!	0	0	1	3	1	5.65	8.9	25.5	13.7	90.7	54.9	25.2	0.2	2.81	#NULL!	#NULL!	#NULL!	#NULL!	#NULL!	56	13	0	0	0	0
83	Tonsillectomy	2	75	Nabatieh	1	1	0	1	1	0	0	52	125	1	O+	3.2	23	1	71	6	nursie	#NULL!	6	12	0	0	1	2	1	7.92	12.4	35.6	12.4	76.7	54.2	33.2	6.4	4.64	#NULL!	#NULL!	#NULL!	#NULL!	#NULL!	#NULL!	#NULL!	0	1	0	0
84	GE	1	15	Sour	2	1	0	1	0	1	0	51	82	1		3.5	11	1	75	12	0	0	6	8	0	0	0	3	1	7.5	10.6	30.8	15.1	68.6	38.4	50.4	0.3	4.49	0.16	#NULL!	16	#NULL!	#NULL!	261.8	12	0	0	0	0
85	Fever	6	24	Sour	24	1	0	1	1	1	0	52	93	0	A+	3.7	13	1	85	12	frisolac	0	7	12	1	0	0	2	1	13	10.8	31.8	12.9	74.1	32.1	59.7	0.5	4.29	0.38	46	#NULL!	#NULL!	#NULL!	189.7	17	0	0	0	0
86	Pharyngitis	2	8	Marjeyoun	3	1	0	0	1	1	1	52	67	0	O+	3.8	7.3	1	25	1	nursie	0	4	6	0	1	0	2	1	5.79	9.8	28.9	12.9	72.1	74.3	15.3	0	4.01	0.2	75	#NULL!	#NULL!	#NULL!	11	25	1	1	0	0
87	UTI	3	36	Saida	2	1	0	1	0	1	0	#NULL!	100	0	A+	#NULL!	14	1	55	6	nursie	0	6	8	0	0	1	2	1	11.63	13.4	37.3	12.5	76.4	34.5	53.9	0.3	4.88	0.19	#NULL!	21	#NULL!	#NULL!	93.2	12	0	1	0	0
88	Edema	6	78	Marjeyoun	2	1	1	1	1	0	1	52	122	0	A+	2.6	19	1	20	4	frisolac	0	4	6	1	0	1	2	1	10.47	12	34.6	13.6	81	58.4	33.8	0.4	4.27	0.38	#NULL!	22	#NULL!	#NULL!	13.8	#NULL!	0	1	1	0
89	Pharyngitis	2	11	Sour	3	0	1	1	0	1	1	50	78	1	O+	1.8	10.5	1	80	3	nursie	0	11	11	0	0	0	2	1	4.95	11.7	33.4	13.5	74.4	44.8	41.1	0	4.49	0.27	95	17	#NULL!	#NULL!	29.2	18	0	1	0	0
90	Pneumonia	2	78	Nabatieh	9	1	0	1	1	1	0	51	123	0		3	18	1	10	24	nido	0	6	6	0	0	1	3	1	8.9	11.7	36.2	12.8	72.7	34	56.7	1.6	4.98	0.32	93	18	#NULL!	#NULL!	12.9	9	0	1	0	0
91	Fever	6	27	Nabatieh	2	1	0	1	0	1	0	52	93	0	O+	3.65	11.5	1	22	20	0	0	3	15	1	0	0	3	1	7.39	10	30	13.4	71.4	24.2	70	0	4.2	0.31	#NULL!	17	#NULL!	#NULL!	38	#NULL!	0	0	0	0
92	Adenoidectomie	6	24	Nabatieh	1	1	1	1	1	1	0	54	98	1	A+	3.6	15	2	95	6	nursie	0	6	9	0	0	1	3	1	8.07	12.8	36.1	12.5	75.7	63.6	24.4	2.6	4.7	#NULL!	#NULL!	#NULL!	#NULL!	#NULL!	#NULL!	#NULL!	0	1	0	0
93	GE	1	96	Nabatieh	2	1	1	1	0	1	1	51	151	0	A+	2.9	37	1	40	6	aptamil	0	6	6	0	0	0	1	1	#NULL!	#NULL!	#NULL!	#NULL!	#NULL!	#NULL!	#NULL!	#NULL!	#NULL!	#NULL!	#NULL!	#NULL!	#NULL!	#NULL!	#NULL!	#NULL!	0	0	0	0
94	GE	1	10	Nabatieh	4	1	0	1	1	1	1	50	#NULL!	1	B+	3	8	1	10	8	nursie	0	7	#NULL!	0	1	0	3	0	11.54	12.3	35.1	16	70.6	52.8	39.9	0.3	4.97	0.3	91	#NULL!	#NULL!	#NULL!	58.6	7	0	0	0	0
95	GE	1	45	Nabatieh	4	0	1	1	0	1	1	49	100	1	A+	2	15.5	1	46	0	novalac	0	6	8	0	1	1	3	1	10.5	13.8	38.8	13.3	74	8.5	84.5	1.2	5.24	0.39	#NULL!	17	#NULL!	#NULL!	5.7	#NULL!	0	1	0	1
96	GE	1	6	Sour	3	1	0	1	1	1	1	50	88	1	A+	3.95	14	2	98	12	frisolac	0	6	6	0	0	1	3	1	6.66	14.5	41.6	14.2	76.1	48.8	36.1	0.6	5.47	0.33	#NULL!	18	#NULL!	#NULL!	59.5	#NULL!	0	0	0	0
97	GE	1	36	Saida	2	1	0	1	0	1	1	53	96	0	A+	3.45	12	1	10	4	nido	0	4	6	0	0	0	1	1	5.27	10.4	29.3	12.7	77.9	49.5	41.7	0.4	3.76	0.41	54	13	#NULL!	#NULL!	5	18	1	1	0	0
98	Fever	6	24	Saida	3	1	0	1	1	1	0	50	95	1	B+	3.2	13.5	1	85	0	nursie	0	6	7	1	0	0	1	1	14.32	11.2	31.6	13.2	71.3	37.6	52.5	0.1	4.43	0.37	#NULL!	16	#NULL!	#NULL!	158.8	#NULL!	0	1	0	1
99	Fever	6	54	Nabatieh	5	1	0	1	0	0	1	52	115	1	B+	2.5	18	1	64	14	bledi up	0	6	6	0	1	0	1	1	7.87	11.3	32.9	12.4	73.8	36.8	48.7	3.3	4.46	0.27	#NULL!	#NULL!	#NULL!	#NULL!	73	#NULL!	1	0	1	0
100	Tonsillectomie	2	84	Saida	1	1	1	1	1	1	1	48	118	1	B+	1.9	26	1	78	18	0	0	6	7	0	1	0	1	1	9.99	12.8	37.4	13.5	72.1	41.1	49.5	2.6	5.19	#NULL!	#NULL!	#NULL!	#NULL!	#NULL!	#NULL!	#NULL!	1	1	0	0
101	Fever	6	48	Nabatieh	2	1	1	1	1	1	1	52	113	1	O-	2	14	1	10	24	0	0	4	12	0	0	0	1	1	10.24	10.8	31.4	14.4	66.8	11.6	81.4	0.3	4.7	0.28	#NULL!	20	#NULL!	#NULL!	89.7	#NULL!	0	1	0	1
102	Thyphoide	6	120	Nabatieh	3	1	0	1	1	1	1	#NULL!	132	0		2.5	37	1	27	6	0	0	6	#NULL!	0	1	0	1	1	3.29	13.2	36.7	12.9	73.7	50.5	40.1	0.6	4.98	0.49	#NULL!	22	#NULL!	#NULL!	50.5	23	0	1	0	0
103	GE	1	22	Sour	2	1	0	1	1	1	0	51	84	0	O+	3	12	1	75	22	0	0	4	4	0	0	0	1	1	13.56	12	34	15.1	72.2	36.3	56.6	1	4.71	0.25	78	#NULL!	#NULL!	#NULL!	68	15	0	0	0	0
104	GE	1	3	Bekaa	7	1	0	1	1	1	1	53	82	1	O-	3.65	5.2	0	5	3	nursie	0	#NULL!	#NULL!	0	1	1	1	1	5.94	9.4	26.2	11.7	81.9	25.1	62.7	0.3	3.2	0.2	132	#NULL!	#NULL!	#NULL!	56.1	24	0	0	0	1
105	GE	1	25	Nabatieh	3	1	0	1	1	1	1	51	90	0	A+	3.25	11	1	17	1	nursie	1	6	6	1	1	0	2	1	15.79	12.1	36.2	14.1	72.7	28.8	60.6	0.2	4.98	0.31	#NULL!	16	#NULL!	#NULL!	34.4	#NULL!	0	0	0	0
106	GE	1	72	Nabatieh	2	1	0	1	0	1	1	#NULL!	#NULL!	1	O+	3.5	19	1	27	6	cemelac	0	4	7	0	1	0	2	1	10.61	12.6	35.7	12.5	77.3	31.5	61.3	1	4.62	0.34	90	20	#NULL!	#NULL!	5.8	10	0	1	0	0
107	GE	1	33	Bnt Jbeil	1	1	0	0	0	1	1	49	98	1	O+	3.1	15.5	1	84	16	0	0	4	12	0	0	0	1	1	8.4	12.9	37.8	14.8	69.6	10.9	86.8	0	5.43	#NULL!	92	#NULL!	#NULL!	#NULL!	148.9	17	0	0	0	0
108	Fever	6	72	Nabatieh	3	1	0	1	1	1	1	52	118	1	O+	2.5	23	1	77	1	nursie	0	7	8	0	0	0	2	1	8.95	11.3	32.4	14.1	71.2	41.3	43.3	2.1	4.55	0.33	96	21	#NULL!	#NULL!	131.4	10	0	0	0	0
109	GE	1	21	Nabatieh	3	1	0	1	0	1	1	52	85	0	AB+	3.15	13	1	73	0	nursie	0	7	#NULL!	0	0	0	1	1	7.73	9.9	30.8	19	63.2	46.2	43.6	0.5	4.87	0.31	#NULL!	10	#NULL!	#NULL!	9.6	21	0	0	0	0
110	Tonsillitis	2	96	Nabatieh	2	1	0	0	1	1	1	54	130	1	O+	3.5	26	1	54	15	0	0	12	16	0	1	0	1	1	8.87	11.4	32.4	12.9	76.8	18.5	70.2	0	4.22	0.57	#NULL!	#NULL!	#NULL!	#NULL!	144.2	17	1	0	0	0
111	Abd pain	1	108	Nabatieh	1	1	1	1	0	1	1	#NULL!	143	1		#NULL!	39	1	94	24	0	0	4	8	0	0	1	3	1	8.03	14.4	40.7	12.1	74.4	52.4	39.7	0.2	5.47	0.53	#NULL!	21	#NULL!	#NULL!	5	#NULL!	0	0	0	0
112	GE	1	17	Nabatieh	3	1	1	1	1	1	0	42	83	0	A+	2.75	11.5	1	80	17	0	0	4	#NULL!	0	1	0	1	1	9.21	8.7	29.6	17.2	61.5	37.1	52.9	0.9	4.81	0.36	#NULL!	#NULL!	#NULL!	#NULL!	16.6	#NULL!	0	0	0	0
113	Dyspnea	6	12	Saida	1	1	0	1	0	1	0	51	75	1	O+	2.7	10	1	55	1	nursie	0	6	#NULL!	0	0	0	3	1	6.69	11.9	35.6	14.4	71.1	73.1	7.2	0.9	5.01	0.22	103	16	#NULL!	#NULL!	13.5	33	1	0	0	0
114	Vomiting	1	26	Marjeyoun	4	1	0	0	0	0	0	48	#NULL!	0	A+	2.5	12	1	41	7	0	0	7	#NULL!	0	1	0	2	1	8.25	11.1	31	13	77.5	26.8	55.4	0.8	4	0.29	81	14	#NULL!	#NULL!	176.6	14	0	0	0	0
115	Osteoctectomy	6	36	Nabatieh	1	1	0	1	0	1	0	#NULL!	92	0	A+	3.8	16.5	2	91	2	novalac	0	6	8	0	0	0	2	1	11.42	10.9	31.5	12.6	75.7	55	36.7	2.8	4.16	0.34	#NULL!	#NULL!	#NULL!	#NULL!	#NULL!	#NULL!	0	0	0	0
116	Fever	6	32	Nabatieh	3	1	0	1	1	1	0	50	102	1	A+	4.2	15	1	79	0	nursie	0	5	10	0	0	0	3	1	7.87	10.6	30.9	13	75	44.9	38.4	0.3	4.12	0.22	#NULL!	#NULL!	#NULL!	#NULL!	38.5	18	0	0	0	0
117	G6PD	6	72	Bnt Jbeil	1	1	1	1	0	0	0	51	118	1	A+	2.8	23	1	77	3	nurise	0	6	12	1	1	0	2	1	12.14	7.1	20.5	13.5	83	19.2	70.1	1.2	2.47	#NULL!	#NULL!	#NULL!	#NULL!	#NULL!	#NULL!	#NULL!	0	0	0	0
118	Fever	6	10	Nabatieh	2	1	0	1	0	0	0	52	72	0	B+	2.8	10	1	90	5	aptamil	0	7	#NULL!	0	0	1	3	1	18.38	11	33.3	14.2	76.7	44.1	47.9	0.2	4.34	0.18	#NULL!	#NULL!	#NULL!	#NULL!	70.7	14	0	0	0	1
119	BP	6	48	Nabatieh	6	1	0	1	1	1	1	49	94	1	O+	2.8	12.5	0	1	6	soya	0	36	36	0	1	0	3	1	5.89	10.6	33.6	15.5	74	21.1	67.3	4.6	4.54	0.15	#NULL!	#NULL!	#NULL!	#NULL!	8.6	36	0	0	0	0
120	Abd pain	1	96	Nabatieh	2	1	0	1	0	1	1	52	115	0	B+	3.2	18	0	1	16	klio	0	6	6	0	1	0	1	1	15.91	12.1	33.5	12.4	76.5	17.3	74.7	0.9	4.38	#NULL!	#NULL!	#NULL!	#NULL!	#NULL!	5.5	#NULL!	0	0	0	0
121	GE	1	4	Nabatieh	5	1	0	1	0	0	0	54	64	1	B+	3.1	5	0	2	0	nido	0	2	0	0	0	0	1	1	13.25	12.1	34.8	15.3	64.3	63.2	20.2	2.8	5.41	0.23	#NULL!	#NULL!	#NULL!	#NULL!	6	#NULL!	0	0	0	0
122	Tonisllitis	2	18	Nabatieh	3	1	0	1	1	1	1	53	92	1		3.5	13.5	2	95	17	nido	0	10	10	0	1	0	3	1	9.64	11.9	33.7	13.4	70.5	45.7	45.3	0.1	4.78	0.15	#NULL!	20	#NULL!	#NULL!	73.8	27	0	0	0	0
123	GE	1	10	Nabatieh	10	1	1	1	0	0	0	50	72	1		3	8.6	1	25	10	0	0	6	9	0	0	0	1	0	12.84	10.6	30.5	14.4	66.2	53.7	28.4	0.6	4.61	0.18	#NULL!	#NULL!	#NULL!	#NULL!	8.8	20	1	0	0	0
124	GE	1	19	Nabatieh	2	0	0	1	1	0	0	52	#NULL!	1	A-	3.35	11	1	50	14	nido	0	6	8	0	1	0	3	1	14.7	10.4	31.3	15.4	69.6	26	61.5	1.6	4.5	0.25	#NULL!	16	#NULL!	#NULL!	36.4	18	1	0	0	0
125	GE	1	8	Nabatieh	3	1	0	1	1	1	1	51	82	1	A+	3.5	8.5	1	50	2	nursie	0	4	6	0	0	1	3	1	11.47	11.6	34	13.9	77.3	30.3	63.9	0	4.4	0.24	#NULL!	17	#NULL!	#NULL!	111.9	#NULL!	0	0	0	0
126	GE	1	20	Nabatieh	2	1	1	1	1	1	1	49	89	0	A+	3.5	12	1	80	15	0	0	7	12	0	1	0	2	1	7.82	11.9	32.8	14.1	70.5	37.5	51.8	0.5	4.65	0.26	#NULL!	#NULL!	#NULL!	#NULL!	7.6	13	1	0	0	1
127	GE	1	17	Bnt Jbeil	6	0	1	1	1	1	1	52	87	0	A+	3.2	10.5	1	60	2	cemelac	0	6	8	0	0	1	2	1	12.38	12.2	35.8	14.5	74.4	39.6	48.4	0.2	4.81	0.2	84	17	#NULL!	#NULL!	77.9	32	0	0	0	1
128	Tonsillitis	2	33	Nabatieh	2	0	1	1	1	1	0	53	100	0	A+	2.35	18.5	2	99	12	bledi up	0	6	7	0	0	0	2	1	14.6	10.6	31.1	13	77.9	52.1	43.1	0.2	3.99	0.29	#NULL!	18	#NULL!	#NULL!	48.7	12	0	0	0	0
129	Dyspnea	6	12	Nabatieh	5	1	0	1	0	1	0	51	78	1	O+	2.7	10	1	60	1	nursie	0	6	9	0	0	0	3	1	6.86	11.5	33.8	13.8	69.7	66.9	19.1	0.6	4.85	0.24	#NULL!	17	#NULL!	#NULL!	10.6	64	0	0	0	0
130	Broncho	2	48	Nabatieh	6	1	0	1	1	1	1	49	94	1	O+	2.8	12.5	0	1	6	soya	0	36	36	0	1	0	3	1	5.89	10.6	33.6	15.5	74	21.1	67.3	4.6	4.54	0.15	#NULL!	#NULL!	#NULL!	#NULL!	8.6	36	0	0	0	0
131	Fever	6	14	Sour	2	1	0	0	0	1	1	46	77	0	A+	2.5	8	1	10	1	novalac	1	7	#NULL!	0	0	0	3	1	15.58	12.7	37.2	13.9	73.4	58	34.3	0.6	5.07	0.29	87	18	#NULL!	#NULL!	7.2	18	0	0	0	0
132	Dyspnea	6	20	Nabatieh	3	1	0	1	1	0	0	#NULL!	88	1	A+	#NULL!	13	1	90	0	novalac	0	7	7	0	0	1	3	1	13.62	11.9	35.9	14.8	70.8	18.2	76.8	0	5.07	0.18	#NULL!	#NULL!	#NULL!	#NULL!	10.2	13	1	0	0	0
133	GE	1	16	Nabatieh	2	1	1	1	0	1	1	#NULL!	82	1	O+	2.5	10	1	30	0	novalac	0	6	8	0	1	0	1	1	7.7	11.7	33.8	13.2	67.9	56.1	27.6	1.7	4.98	0.02	86	20	#NULL!	#NULL!	10.8	17	0	0	0	0
134	Tonsillitis	2	84	Nabatieh	3	1	0	1	0	1	0	#NULL!	130	1	A+	#NULL!	22	1	38	20	0	0	4	8	0	1	0	3	1	8.3	11	33.3	13.9	59.1	16.1	75.4	0.1	5.63	0.56	#NULL!	#NULL!	#NULL!	#NULL!	17.3	12	1	0	0	0
135	Tonsillitis	2	57	Nabatieh	3	1	1	0	0	0	1	#NULL!	118	1	A+	#NULL!	20	1	81	17	0	0	4	8	0	1	0	3	1	9.66	12	35	12.8	70.7	25.1	62.5	0.1	4.95	0.46	#NULL!	#NULL!	#NULL!	#NULL!	77.9	18	1	0	0	0
136	Fever	6	36	Nabatieh	2	1	0	0	0	1	1	#NULL!	#NULL!	1		#NULL!	16	1	84	8	0	0	3	5	0	1	1	3	1	8.95	9.7	30.9	16.2	55.9	21.7	64.8	5.4	5.53	0.27	76	18	#NULL!	#NULL!	#NULL!	8	1	0	0	0
137	Fever	6	10	Nabatieh	1	1	0	1	1	1	1	54	#NULL!	1	B+	3.15	10	1	50	3	nursie	0	4	7	0	1	0	1	1	14.06	11.5	34.8	14	72.7	39.4	46.7	0.1	4.79	0.16	129	18	#NULL!	#NULL!	5.2	24	0	0	0	0
138	Bacterimia	7	4	Marjeyoun	1	0	1	1	0	1	1	49	65	1	B+	2.47	8	1	90	3	biomil	0	4	0	0	1	1	3	1	15.75	12.5	34.8	12.8	73.6	33.7	58.3	0.3	4.73	0.24	110	#NULL!	#NULL!	#NULL!	21.3	16	0	0	0	0
139	Tonsillitis	2	31	Marjeyoun	2	1	0	1	0	1	1	43	98	0	B+	2.8	14.5	1	81	16	0	0	7	12	1	0	0	3	1	12.5	12.1	33.8	13.2	74.6	25	65.5	0.1	4.53	0.13	110	18	#NULL!	#NULL!	5.7	13	0	0	1	0
140	Fever	6	2	Nabatieh	8	0	1	1	0	1	0	47	60	0	B+	2.5	5.8	1	90	0	aptamil	0	#NULL!	#NULL!	0	0	0	2	0	724	8.5	23.9	12.1	82.1	15.9	79.1	0.6	2.91	0.13	264	16	#NULL!	#NULL!	17.3	19	0	0	0	0
141	Tonsillitis	2	60	Nabatieh	3	1	0	0	1	1	1	60	112	0		2.5	18	1	52	8	0	0	5	8	0	0	0	1	1	6.7	12.2	36.2	14.2	74.2	80.6	9.4	0.4	4.88	0.19	200	19	#NULL!	#NULL!	38	110	0	0	0	0
142	GE	1	24	Nabatieh	3	1	0	1	1	1	0	52	#NULL!	1	O+	3.65	13	1	75	3	novalac	0	4	9	0	0	0	3	1	13.18	12.4	34.5	13.4	77.5	22.2	66.1	2	4.45	0.29	81	#NULL!	#NULL!	#NULL!	11	16	0	0	0	0
143	GE	1	8	Nabatieh	4	1	0	1	0	1	0	#NULL!	69	0	A+	#NULL!	8.5	1	75	8	0	0	4	8	0	1	0	3	0	9.88	9.9	30.7	14.8	58.6	45.1	42.6	1.1	5.24	0.01	98	20	#NULL!	#NULL!	15	19	0	0	0	0
144	UTI	3	40	Sour	9	1	0	1	1	1	1	54	109	0	O+	3.3	24	2	99	24	0	0	6	6	0	1	0	1	1	6.56	12.4	34.2	11.6	75.5	48	39.5	5	4.53	0.2	80	18	#NULL!	#NULL!	5	12	0	0	0	0
145	GE	1	9	Nabatieh	3	1	0	1	0	1	1	48	76	0		3	8.5	1	65	9	0	0	4	6	0	0	0	3	1	13.93	9.6	28.5	17.4	59.6	54.1	39.1	0.3	4.78	0.25	128	16	#NULL!	#NULL!	17.2	18	0	0	0	0
146	Fever	6	28	Bnt Jbeil	2	1	0	1	1	0	0	53	94	1	A-	4.2	15	1	88	0	novalac	0	6	#NULL!	0	1	0	1	1	12.3	13.2	36.8	13.4	73.3	7.9	79	0.1	5.02	0.27	105	18	#NULL!	#NULL!	73.4	25	0	0	0	0
147	Broncho	2	1	Nabatieh	3	1	1	#NULL!	0	1	#NULL!	54	57	1		3.8	5	1	75	1	novalac	0	#NULL!	#NULL!	0	0	0	2	1	10.48	12.5	34	16.3	89.7	63.9	24.4	1.5	3.79	0.12	109	21	#NULL!	#NULL!	10.4	#NULL!	1	0	0	0
148	Fever	6	2	Bnt Jbeil	4	1	0	1	0	1	#NULL!	52	60	0	O+	3.3	5.5	1	75	0	frisolac	0	#NULL!	#NULL!	0	1	0	3	0	10.15	10	28.4	12.9	79.6	60.2	30.6	0.1	3.57	0.23	152	14	#NULL!	#NULL!	31.1	12	0	0	0	0
149	Occlusion intestinal	6	10	Nabatieh	3	1	0	1	0	1	1	51	80	1	A+	3.3	12	2	98	10	0	0	4	6	0	1	0	3	1	13.91	12.4	35.2	13.2	71	20.6	73.9	0.1	4.96	0.22	#NULL!	18	#NULL!	#NULL!	6.1	23	0	0	0	0
150	GE	1	14	Sour	2	0	1	1	0	1	1	#NULL!	73	1		#NULL!	9.5	1	25	2	cemelac	1	4	#NULL!	0	0	0	2	0	9.73	11.6	33.5	13.3	79.2	28.3	55.8	0.8	4.13	0.18	#NULL!	18	#NULL!	#NULL!	39.5	22	0	0	0	0
151	Fever	6	8	Nabatieh	3	1	0	1	0	#NULL!	#NULL!	#NULL!	76	1		#NULL!	10.51	2	95	8	0	0	7	8	0	0	0	3	1	5.57	11.6	34.5	14.5	70.3	54	34.3	0.4	4.91	0.22	#NULL!	18	#NULL!	#NULL!	#NULL!	15	0	0	0	0
152	Fever	6	19	Nabatieh	2	1	0	1	0	1	1	53	85	1	A+	4.2	11.51	1	60	2	frisolac	0	4	6	1	1	0	3	1	8.09	11.3	33.5	15.2	75.8	36.2	50.6	0.9	4.42	0.22	90	#NULL!	#NULL!	#NULL!	6.1	#NULL!	0	0	0	0
153	GE	1	20	Nabatieh	3	1	0	1	0	1	1	#NULL!	82	0	A+	3.26	10	1	25	15	0	0	6	8	0	1	0	1	1	13.99	11.6	32.2	12.6	72.2	44.5	47.7	1	4.46	0.23	#NULL!	18	#NULL!	#NULL!	73.2	#NULL!	0	0	0	0
154	Fever	6	14	Nabatieh	5	1	0	0	0	1	1	49	77	1		2.9	9	1	15	2	cemelac	0	4	6	0	0	0	3	1	21.65	11.6	32.7	15.2	72.8	30.4	60.9	0	4.49	0.21	78	16	#NULL!	#NULL!	90.4	9	0	0	0	0
155	GE	1	84	Nabatieh	2	1	0	1	1	0	0	#NULL!	121	1	O+	#NULL!	22	1	38	24	0	0	12	12	0	0	0	1	1	10.83	12.5	35.7	13.2	73.9	11.5	80.5	0	4.83	0.4	89	18	#NULL!	62.1	60.7	13	0	0	0	0
156	Fever	6	6	Nabatieh	1	1	0	1	1	1	1	52	#NULL!	1		3.8	8	1	50	1	novalac	1	6	#NULL!	0	1	0	2	1	#NULL!	#NULL!	#NULL!	#NULL!	#NULL!	#NULL!	#NULL!	#NULL!	#NULL!	#NULL!	#NULL!	#NULL!	#NULL!	#NULL!	#NULL!	#NULL!	0	0	0	0
157	Fever	6	16	Sour	2	1	1	1	1	1	1	52	84	1	A+	3.6	13	2	98	2	nursie	1	5	8	0	1	0	2	1	5.76	11.4	33.5	14.5	72	47.6	40.6	0.3	4.65	0.25	99	20	#NULL!	#NULL!	6.5	38	0	0	0	0
158	Fever	6	72	Nabatieh	3	1	0	1	0	1	0	#NULL!	110	0		#NULL!	23	1	79	2	novalac	0	8	12	0	0	1	3	1	15.95	11.6	33.3	12.9	75.5	21.3	69.5	0.3	4.41	0.41	90	#NULL!	#NULL!	#NULL!	32.4	10	0	0	0	0
159	Fever	6	60	Nabatieh	3	1	0	1	0	1	1	#NULL!	108	0	A+	2.6	16	1	20	2	frisolac	0	4	#NULL!	0	0	0	1	1	10.31	12	33	12.2	75	2	89.5	0.8	4.4	0.51	116	#NULL!	#NULL!	#NULL!	240.9	21	0	0	0	0
160	GE	1	14	Nabatieh	2	1	0	1	0	1	0	#NULL!	78	1		3.4	10.4	1	50	14	0	0	6	8	0	1	1	3	1	7.76	10.4	30.9	14.5	66.2	54.5	36.9	0.8	4.67	0.25	90	18	#NULL!	#NULL!	8.3	14	0	0	0	0
161	BP	6	25	Beirut	2	1	1	1	0	1	0	52	88	1	O+	2.5	13	1	57	17	0	0	6	8	0	1	1	3	0	6.1	11.4	33.1	12.8	76.1	39.5	44.7	0.3	4.35	0.26	#NULL!	17	#NULL!	#NULL!	10.7	19	1	0	0	0
162	Polyuria	3	19	Nabatieh	3	1	0	0	1	1	1	48	80	0	B+	2.7	9.7	1	25	18	0	0	6	12	0	0	0	1	1	12.59	11.7	34.3	14.2	71.9	68.2	21.7	1.7	4.77	0.33	97	16	#NULL!	#NULL!	9.6	14	0	0	0	0
163	Tonsillitis	2	24	Nabatieh	2	1	0	1	1	1	1	51	87	1	O+	3.5	11.6	1	45	12	nido	0	4	12	0	1	0	1	1	23.79	10.5	32.4	15.7	63.8	20.5	59.9	0	5.08	0.21	75	16	#NULL!	#NULL!	66.6	14	0	1	0	0
164	Fever	6	20	Nabatieh	2	1	1	1	0	1	0	#NULL!	#NULL!	1	B+	#NULL!	9.5	0	5	0	nursie	0	9	12	0	0	0	1	1	10.77	10.6	31.2	13.9	71.1	54.8	35.5	1	4.39	0.26	#NULL!	#NULL!	#NULL!	#NULL!	5	14	0	0	0	0
165	Cough	2	16	Nabatieh	2	1	0	1	0	1	0	#NULL!	80	0		#NULL!	10	1	50	0	nursie	0	6	6	0	0	0	1	1	13.79	11.7	34	14.5	71.3	54.6	37.2	0.2	4.77	0.21	#NULL!	16	#NULL!	#NULL!	5.9	17	0	0	0	0
166	GE	1	10	Marjeyoun	3	1	0	1	0	1	1	49	#NULL!	0	A+	2.85	10	1	90	8	aptamil	0	7	8	0	0	0	2	1	11.14	11.1	31	12.3	75.8	59.9	27.3	3.9	4.09	0.18	75	21	#NULL!	#NULL!	7	19	0	0	0	1
167	Tonsillectomy	2	48	Nabatieh	1	1	0	1	1	1	1	#NULL!	95	0	B+	#NULL!	15.5	1	46	24	0	0	9	10	0	0	0	3	1	17.32	11.5	33.2	13.9	75.5	18.2	72.3	0.1	4.4	0.39	#NULL!	16	#NULL!	#NULL!	122.8	16	0	1	0	0
168	GE	1	6	Nabatieh	2	0	1	1	0	1	1	46	75	0	O+	2.3	7	1	50	0	novalac	0	4	6	0	0	1	3	1	3.46	11.2	33.2	14.6	69.9	48	36.4	0	4.75	0.21	#NULL!	#NULL!	#NULL!	#NULL!	15.5	17	0	0	0	0
169	Fever	6	3	Nabatieh	4	1	0	1	0	1	#NULL!	48	61	0		3.4	5	1	10	1	novalac	0	#NULL!	#NULL!	0	0	1	3	1	17.84	10.3	29.7	12.4	83.7	34	46.4	1.3	3.55	0.15	110	20	#NULL!	#NULL!	32.4	16	0	0	0	1
170	Hyperglycemia	6	32	Nabatieh	4	1	0	0	0	1	0	#NULL!	91	0		#NULL!	10	0	1	12	0	0	4	6	0	0	1	3	1	10.83	13.8	38.6	12.3	69.9	37.8	49.8	0.3	5.52	0.35	573	16	#NULL!	#NULL!	44.1	12	0	0	0	0
171	UTI	3	15	Nabatieh	11	1	0	1	0	1	1	52	91	0		3.2	10	1	60	14	novalac	0	4	6	0	0	0	3	1	18.55	11.1	31.9	12.5	81.8	41.1	49	0.4	3.9	0.23	#NULL!	15	#NULL!	#NULL!	125.8	20	0	0	0	0
172	GE	1	10	Nabatieh	4	1	0	1	0	1	0	50	75	1	O+	2.9	8	1	10	10	suicelac	0	6	10	0	0	0	3	1	8.85	11	32.4	14.7	72.6	29.3	56.5	0.1	4.46	0.23	95	19	#NULL!	#NULL!	62.4	19	0	0	0	0
173	GE	1	12	Nabatieh	2	1	1	1	0	1	1	41	80	0		2.5	11	2	95	6	nursie	0	4	6	0	0	0	3	1	10.66	11.9	34.6	13.2	68.8	20.3	67.8	0.1	5.03	0.22	110	19	#NULL!	#NULL!	29.1	25	0	0	0	0
174	Broncho	2	33	Nabatieh	4	1	0	1	0	1	1	#NULL!	103	0	O-	2.75	15	1	83	24	0	0	4	6	0	0	0	1	1	7.66	11.7	32.9	13.4	73.3	50.8	44.8	0	4.49	0.29	93	17	#NULL!	#NULL!	34.4	11	1	0	0	0
175	Fever	6	18	Nabatieh	3	1	0	1	0	1	1	48	88	0	O+	2.8	10	1	25	0	nursie	0	6	6	0	1	0	2	1	5.9	11.5	34.8	16.1	75.8	48.1	44.6	0	4.59	0.23	#NULL!	19	#NULL!	#NULL!	91.1	19	0	1	0	0
176	Cough	2	19	Nabatieh	2	1	1	1	0	0	0	50	#NULL!	1	AB+	2.8	12.8	1	75	0	novalac	0	4	12	1	1	0	1	1	10.29	12.2	36.6	15.5	69.2	28.3	55.2	0.2	5.29	0.21	54	16	#NULL!	#NULL!	5.7	22	0	0	0	0
177	Tonsillitis	2	120	Nabatieh	4	1	0	1	1	0	0	#NULL!	144	0	O+	#NULL!	39	1	59	11	0	0	5	7	0	0	0	1	1	18.22	7.3	24.8	22.9	47.7	7.4	86.2	0	5.2	0.41	#NULL!	17	#NULL!	#NULL!	144.1	11	0	1	0	0
178	Asthma	5	6	Nabatieh	1	1	1	1	0	0	0	51	66	1	A+	2.7	8	1	50	6	0	0	6	#NULL!	0	1	0	1	1	9.33	9.7	28.9	14.6	72.1	38.9	49.8	1	4.01	0.19	88	#NULL!	#NULL!	#NULL!	6.2	20	0	0	0	0
179	Broncho	2	2	Nabatieh	2	1	0	#NULL!	0	1	#NULL!	51	53	1		3	5.4	1	50	2	novalac	0	#NULL!	#NULL!	0	0	0	1	1	8.15	11.1	31.2	13.7	87.2	55	19	6.5	3.58	0.16	81	16	#NULL!	#NULL!	10.5	21	1	0	0	0
180	Fever	6	24	Nabatieh	2	1	1	1	0	1	1	#NULL!	88	0	A+	1.5	13	1	85	0	nurise	0	4	6	0	0	0	2	1	13.18	12.3	35.8	12.4	76.8	28	62	0.2	4.66	0.25	#NULL!	17	#NULL!	#NULL!	73.7	12	0	0	0	0
181	Fever	6	2	Sour	3	1	0	#NULL!	0	1	#NULL!	54	63	1		3.8	6.4	1	90	2	0	0	#NULL!	#NULL!	0	1	0	1	1	5.6	8.2	24	13.9	81.9	52.1	33.4	0.5	2.93	0.25	#NULL!	18	#NULL!	#NULL!	14	25	0	0	0	0
182	UTI	3	31	Bekaa	10	0	0	1	0	1	1	#NULL!	98	0	A+	3.3	15	1	87	12	0	0	6	6	0	0	0	1	1	15.63	10.6	30.7	13.6	77.1	24.6	67.3	0.8	3.98	0.29	118	18	#NULL!	#NULL!	298.8	#NULL!	0	0	0	0
183	Pneumonia	2	48	Nabatieh	6	1	0	0	1	1	1	54	107	1		3.3	19	1	89	12	0	0	7	7	0	0	1	1	1	14.55	10.9	30.8	13.2	76	19.7	72.7	1	4.05	#NULL!	#NULL!	17	#NULL!	#NULL!	294.1	#NULL!	0	0	0	0
184	GE	1	48	Nabatieh	3	1	0	1	0	1	1	52	110	1	AB+	3.2	22	2	98	19	0	0	6	6	0	1	0	1	1	10.89	12.1	34.4	14.3	74.8	18.1	65	0.6	4.6	0.2	114	14	#NULL!	#NULL!	73	17	1	0	0	0
185	Cervical	6	108	Nabatieh	3	1	0	1	1	#NULL!	#NULL!	#NULL!	#NULL!	0		#NULL!	22	0	4	36	0	0	#NULL!	#NULL!	#NULL!	0	0	1	0	16.67	11.9	34.4	12.7	75.3	4.4	93.9	0	4.57	#NULL!	#NULL!	#NULL!	#NULL!	#NULL!	#NULL!	#NULL!	0	0	0	0
186	Cough	2	36	Nabatieh	2	1	1	1	0	1	1	#NULL!	102	0	O+	#NULL!	16	1	87	4	nursie	0	33	#NULL!	0	0	0	1	0	9.53	11.4	32.6	13.5	76.7	8.7	89.8	0.2	4.25	0.34	171	17	#NULL!	#NULL!	6.2	11	0	0	0	0
187	GE	1	16	Nabatieh	2	1	0	1	0	1	0	#NULL!	#NULL!	0		#NULL!	10	1	50	1	nido	0	#NULL!	#NULL!	0	0	1	3	0	6.99	11.4	32.6	13.9	76.3	50.9	35.6	0.3	4.27	0.15	87	19	#NULL!	#NULL!	19.4	24	0	0	0	0
188	GE	1	14	Nabatieh	2	1	0	1	0	1	1	#NULL!	90	1	AB+	2.9	12.5	2	95	0	aptamil	0	5	5	0	0	0	3	1	6.37	12.4	36.4	13	76.6	49.3	38.1	0	4.75	0.17	97	16	#NULL!	#NULL!	24.3	34	0	0	0	0
189	GE	1	15	Nabatieh	2	1	0	1	0	1	0	#NULL!	85	1	O+	3.2	11	1	75	0	nursie	0	4	#NULL!	0	0	0	1	1	20.79	12.4	34.8	13.2	72.2	41.6	43	3.4	4.82	0.11	89	21	#NULL!	#NULL!	25.7	36	0	1	0	0
190	Abd pain	1	15	Marjeyoun	2	1	0	1	1	1	1	#NULL!	84	1		2.5	10	1	50	0	cilia	0	4	6	0	0	1	3	1	7.61	12.3	35.8	14.2	70.5	52.4	31.5	0	5.08	0.23	104	#NULL!	#NULL!	#NULL!	22	16	0	0	0	0
191	GE	1	10	Sour	4	1	0	1	0	1	1	51	77	1	O+	2.9	10	1	75	1	nursie	0	6	#NULL!	0	0	0	1	1	14.42	10.5	30.9	14.2	69.8	54.6	34.9	2.9	4.43	0.19	#NULL!	#NULL!	#NULL!	#NULL!	8	26	0	0	0	0
192	GE	1	18	Nabatieh	3	1	0	1	0	1	1	47	75	0		2.2	8.4	0	5	2	nido	0	5	7	0	0	0	3	1	8.26	12.5	35.7	13	75.5	35.8	54.7	0	4.73	0.27	126	14	#NULL!	#NULL!	115.2	27	0	0	0	0
193	Stomatitis	2	26	Nabatieh	3	1	1	1	0	1	1	#NULL!	89	0	A+	1.5	12	1	41	0	novalac	0	6	12	0	0	0	3	1	14.36	12.8	35.5	12.6	75.5	15	64.6	0.1	4.7	0.24	#NULL!	16	#NULL!	#NULL!	29.1	#NULL!	0	0	0	0
194	GE	1	24	Nabatieh	5	1	0	1	0	1	1	52	88	1	O+	3	12.5	1	70	12	0	0	4	8	0	0	0	2	1	14.37	12.4	35.3	13.6	79.5	30.3	58.7	1.2	4.44	0.27	92	#NULL!	#NULL!	#NULL!	7.6	21	0	0	0	0
195	Skin Rush	6	12	Nabatieh	4	1	0	1	0	1	1	#NULL!	80	1	O+	#NULL!	10	1	60	5	primalac	0	4	#NULL!	0	1	0	1	1	15.89	12.5	37.2	13.1	77.8	50	28.9	0.7	4.78	0.14	85	20	#NULL!	#NULL!	5.8	185	0	0	0	0
196	Abd pain	1	96	Nabatieh	3	1	0	0	0	1	1	#NULL!	109	0		#NULL!	22	1	17	14	0	0	4	6	0	0	0	1	1	13.15	12	34.6	12.6	78.6	24.3	67.3	0.1	4.4	0.36	#NULL!	21	#NULL!	#NULL!	5	12	0	0	0	0
197	Cough	2	14	Sour	2	1	1	1	0	1	1	#NULL!	77	1	O+	#NULL!	8.7	1	10	14	0	0	6	#NULL!	0	0	0	1	1	13.19	10.6	31.3	14.7	73.1	35.9	51.9	0.1	4.28	0.18	#NULL!	#NULL!	#NULL!	#NULL!	64.9	17	0	0	0	0
198	Pneumonia	2	48	Marjeyoun	2	1	0	0	1	1	1	51	#NULL!	0	AB+	2.9	17	1	71	0	mursie	0	6	6	0	1	0	1	1	6.24	11.3	31.4	12.7	73.4	32.4	51.2	0.5	4.28	0.27	#NULL!	21	#NULL!	#NULL!	5.9	13	0	0	0	0
199	GE	1	44	Nabatieh	3	1	0	1	1	1	1	#NULL!	105	0	A-	#NULL!	10	0	1	2	frisolac	0	4	6	0	0	0	2	1	12.98	10.7	33.2	15.6	57.2	56.5	31.8	0	5.8	0.27	#NULL!	20	#NULL!	#NULL!	9.6	13	0	0	0	0
200	Fever	6	22	Nabatieh	2	1	0	1	1	1	1	50	122	0		3.2	13	1	90	15	0	0	6	9	0	1	0	2	0	16.46	10.6	30.2	14.6	69.1	40.5	51.6	1.1	4.37	0.17	#NULL!	18	#NULL!	#NULL!	113	#NULL!	0	1	0	0
201	Broncho	2	8	Nabatieh	4	1	0	1	0	1	1	#NULL!	#NULL!	1	O+	3.2	9	1	75	2	novalac	0	6	#NULL!	0	0	0	1	1	12.62	11	31.2	14.4	69.8	32.3	52.3	2.5	4.47	0.1	91	#NULL!	#NULL!	#NULL!	10.4	19	0	0	0	0
202	GE	1	101	Nabatieh	2	1	1	0	1	1	1	#NULL!	#NULL!	0	O+	#NULL!	23	1	17	2	frisolac	0	4	6	0	0	1	1	1	13.71	14.3	39.3	11.5	80.4	9.8	83.7	0.4	4.89	0.2	89	19	#NULL!	#NULL!	52	9	0	0	0	0
203	Fever	6	20	Nabatieh	2	1	0	1	0	0	0	52	#NULL!	1	A-	3.45	11	1	45	14	0	0	4	6	0	0	0	1	1	9.13	10.1	30.7	15.5	68.8	47.3	34.9	0	4.46	0.25	86	19	#NULL!	#NULL!	8.3	17	0	0	0	0
204	Croup	2	4	Nabatieh	3	1	0	1	0	1	1	#NULL!	70	0		#NULL!	8	2	95	0	nursie	0	#NULL!	#NULL!	0	0	0	1	1	12.92	11.8	34	12.1	80.6	20.2	74.3	0.2	4.22	#NULL!	#NULL!	#NULL!	#NULL!	#NULL!	32.6	#NULL!	0	0	0	0
205	DKA	6	84	Nabatieh	5	1	0	1	0	1	1	#NULL!	#NULL!	1	A+	#NULL!	23	1	50	5	aptamil	0	6	8	0	0	0	1	1	40.37	13.7	39.1	12.9	81.3	9	82.2	0	4.81	0.92	208	20	#NULL!	#NULL!	#NULL!	#NULL!	0	0	0	0
206	RSV	7	1	Nabatieh	4	1	0	#NULL!	0	1	#NULL!	50	#NULL!	0	O+	3.3	4	1	50	0	aptamil	0	#NULL!	#NULL!	0	1	1	3	1	9.4	9.3	25.4	14.5	86.7	52.6	30.4	3.1	2.93	0.16	#NULL!	23	#NULL!	#NULL!	5	#NULL!	0	0	0	0
207	Urtecocystectomy	6	26	Marjeyoun	4	1	0	0	1	0	0	48	89	0	A+	2.5	11	1	14	7	0	0	6	12	0	1	0	1	1	11.15	12.2	33.9	13.2	76.7	62	19.8	10.9	4.42	0.15	82	#NULL!	#NULL!	#NULL!	#NULL!	#NULL!	0	0	0	0
208	GE	1	6	Nabatieh	2	1	0	1	0	1	1	#NULL!	#NULL!	1	O+	#NULL!	17	2	95	16	0	0	6	9	0	0	1	2	1	8.86	12.5	36.7	15.3	69.4	14.8	70.7	0	5.29	0.41	138	25	#NULL!	#NULL!	290.3	13	0	0	0	0
209	Annorexie	6	2	Nabatieh	3	1	0	#NULL!	0	0	0	#NULL!	#NULL!	0	B+	2.9	5	1	50	0	aptamil	0	#NULL!	#NULL!	0	0	0	1	1	13.87	9	25.5	13	84.4	69.2	21.7	0.3	3.02	0.19	#NULL!	17	#NULL!	#NULL!	5.7	39	0	0	0	0
210	GE	1	48	Nabatieh	4	1	0	1	0	1	1	50	108	0	O+	2.7	18	1	50	6	nursie	0	6	6	0	0	0	1	1	12.21	13.4	37	126	75.2	13.8	80.3	0.2	4.92	0.36	106	19	#NULL!	#NULL!	78.7	19	0	0	0	0
211	GE	1	41	Saida	2	1	0	1	1	1	1	#NULL!	#NULL!	1	O+	#NULL!	17	1	93	15	0	0	6	6	0	0	1	2	1	14.99	11.8	34.8	13.7	74.5	21.5	68	0	4.67	0.37	118	18	#NULL!	#NULL!	109.4	11	0	0	0	0
212	Asthma	5	60	Nabatieh	1	0	1	1	0	1	1	47	#NULL!	0	A-	1.5	15	1	8	7	0	0	4	8	0	0	0	1	1	6.56	12.7	36.5	12.8	80	22.3	67.6	3.7	4.56	0.31	105	21	#NULL!	#NULL!	15.5	21	0	0	0	0
213	GE	1	27	Nabatieh	3	0	1	1	0	1	1	#NULL!	90	0	O+	1.1	11	1	11	0	aptamil	0	9	9	0	0	0	1	1	8.82	11.7	35.1	14.6	78.9	64.5	26.1	3.1	4.45	0.22	78	18	#NULL!	#NULL!	48.3	30	0	0	0	0
214	BP	6	36	Nabatieh	3	1	1	1	1	1	1	#NULL!	95	1	O+	#NULL!	14	1	43	1	nursie	0	6	6	0	0	0	1	1	4.27	12.1	35	13.2	73.1	30.9	64.9	0	4.79	#NULL!	#NULL!	17	#NULL!	#NULL!	6	17	0	0	0	0
215	GE	1	18	Nabatieh	3	0	1	1	0	1	1	#NULL!	78	1		1.6	10.5	1	40	0	frisolac	0	6	#NULL!	0	0	0	1	1	11.76	13	365	12.7	73.1	54.5	32.8	3	4.9	0.28	98	17	#NULL!	#NULL!	23.1	24	0	0	0	0
216	Broncho	2	13	Nabatieh	2	1	0	1	0	1	1	#NULL!	78	1		#NULL!	11	1	80	6	suislac	0	3	5	0	0	1	2	1	11.05	11.1	31.2	12.7	75	40.1	43.6	0.8	4.16	0.09	#NULL!	#NULL!	#NULL!	#NULL!	35.5	20	0	0	0	0
217	GE	1	13	Nabatieh	2	1	0	1	1	1	1	50	78	0	O-	3.2	10.5	1	80	12	0	0	6	7	0	0	1	3	1	6.34	11.5	33.3	13.5	71.9	43.7	44	0.2	4.63	0.22	98	21	#NULL!	#NULL!	9.7	10	0	0	0	0
218	Tonsillitis	2	120	Nabatieh	2	1	0	1	0	0	0	#NULL!	131	1	O+	#NULL!	31	1	6	14	0	0	4	6	0	0	0	1	1	21.05	14.2	41.4	13	77.1	4.9	89.6	0	5.37	0.46	#NULL!	#NULL!	#NULL!	#NULL!	84.4	9	0	0	0	0
219	Tonsillitis	2	48	Nabatieh	2	1	0	1	1	0	0	#NULL!	103	1	O+	#NULL!	13	0	2	19	0	0	4	6	0	0	0	0	1	20.47	10.1	29.3	14	70.4	19.1	65.8	0	4.16	0.36	#NULL!	#NULL!	#NULL!	#NULL!	183.7	14	0	0	0	0
220	Epileptic crise	6	10	Sour	3	1	0	1	1	1	1	52	75	1	A+	3.7	10.5	1	90	1	nursie	0	#NULL!	#NULL!	0	1	0	3	1	17.14	12.9	35.3	12.9	73.2	63.9	30.6	0.6	4.82	0.21	102	#NULL!	#NULL!	#NULL!	5.5	#NULL!	0	0	0	0
221	Broncho	2	6	Nabatieh	3	1	0	1	0	0	0	53	92	0	O+	3.7	8	1	75	3	aptamil	0	4	6	0	1	0	1	1	10.79	10.6	29.7	12.8	76.5	34.6	56	0.4	3.88	0.14	#NULL!	20	#NULL!	#NULL!	17.2	20	0	0	0	0
222	Asthma	5	9	Nabatieh	3	1	0	1	0	1	1	#NULL!	72	1	A+	3.45	9.5	1	75	1	nurise	0	4	9	0	1	0	1	1	11.58	10.7	30.2	13.9	75.3	40.6	46.7	0.2	4.01	0.18	133	#NULL!	#NULL!	#NULL!	10	20	1	0	0	0
223	Pneumonia	2	24	Nabatieh	1	0	1	1	1	1	0	#NULL!	83	1	AB+	1.9	10.5	1	10	1	bedia sure	0	4	6	0	0	1	3	1	17.4	10.4	31.7	20.3	54.4	33.3	6.9	47.1	5.83	0.13	#NULL!	19	#NULL!	#NULL!	39.5	13	0	0	0	0
224	UTI	3	101	Nabatieh	5	1	0	1	0	1	1	#NULL!	134	0	A+	#NULL!	38	2	95	6	aptamil	0	6	8	0	0	1	3	1	17.82	13.8	40	12	80.3	8.1	88.8	0	4.98	0.38	93	#NULL!	#NULL!	#NULL!	5.4	19	0	0	0	0
225	Cough	2	16	Nabatieh	2	1	0	1	0	1	1	#NULL!	86	0		2.7	10	1	50	6	nursie	0	4	6	0	1	0	1	1	14.73	12.1	35.8	13.7	75.2	28.2	65.9	0.1	4.76	0.31	177	#NULL!	#NULL!	#NULL!	6	20	0	0	0	0
226	Tonsillitis	2	24	Nabatieh	4	1	0	1	0	1	0	#NULL!	85	0	B+	#NULL!	11	1	45	12	0	0	4	16	0	0	0	2	1	28.08	11.5	32.3	14.8	73.1	24.3	64.7	0.9	4.42	#NULL!	#NULL!	#NULL!	#NULL!	#NULL!	47.1	18	0	0	0	0
227	Tonsillitis	2	48	Sour	3	1	0	0	0	1	1	#NULL!	100	1	A+	#NULL!	14	1	10	14	0	0	6	6	0	0	0	1	1	8.18	11.6	36.1	16.4	62	50.7	40.7	2	5.82	#NULL!	#NULL!	#NULL!	#NULL!	#NULL!	#NULL!	#NULL!	0	0	0	0
228	Brocholitis	2	10	Nabatieh	3	1	1	1	0	1	1	52	72	1		2.5	10	1	75	4	aptamil	0	5	#NULL!	0	1	1	3	1	8.14	11.3	31.7	14.5	66.6	56	30.1	0.9	4.76	#NULL!	#NULL!	18	#NULL!	#NULL!	10	45	0	0	0	0
229	Toux	2	36	Nabatieh	4	1	0	0	0	0	0	#NULL!	99	0	O+	#NULL!	14	1	55	24	0	0	10	12	0	0	0	1	1	7.83	11.5	32.7	13.1	76.2	17	75.7	0	4.29	0.2	#NULL!	#NULL!	#NULL!	#NULL!	31.7	7	0	0	0	0
230	GE	1	10	Nabatieh	3	1	0	1	0	1	0	50	70	1	A-	3.4	10	1	75	10	0	0	6	8	0	1	0	1	1	5.26	10.5	29.7	14.5	68	78.9	12.9	0.8	4.37	0.22	#NULL!	17	#NULL!	#NULL!	7.9	13	0	0	0	0
231	Broncho	2	12	Nabatieh	3	1	0	#NULL!	0	1	#NULL!	48	#NULL!	1		3.27	4.5	0	2	1	novalac	#NULL!	#NULL!	#NULL!	0	1	0	1	1	10.21	13	35.4	13.6	87.2	63.1	21.2	3.5	4.06	0.04	88	18	#NULL!	#NULL!	10.4	3	0	0	0	0
232	Dyspnea	6	8	Bekaa	2	1	1	1	0	1	0	#NULL!	80	1		2.8	9	1	50	1	novalac	0	6	6	0	0	0	1	1	11.79	11.6	32.1	14.3	75.5	45.5	44.7	0.23	4.25	0.22	24	#NULL!	#NULL!	#NULL!	6.7	17	0	0	0	0
233	GE	1	39	Nabatieh	2	1	1	1	1	1	1	52	98	1	A+	3.4	16.5	1	83	6	bledi up	0	7	7	0	0	0	1	1	8.95	11.9	35.2	13.6	76	24.9	68.5	0.1	4.63	0.38	#NULL!	#NULL!	#NULL!	#NULL!	72.7	11	0	0	0	0
234	Broncho	2	25	Nabatieh	3	1	1	1	0	1	1	#NULL!	93	1	A+	#NULL!	12	1	28	10	bledi up	0	6	10	0	0	0	1	1	26	12.9	36.5	14.4	80.2	12.1	83.2	0.2	4.55	0.3	117	17	#NULL!	#NULL!	33.2	18	0	0	0	0
235	GE	1	13	Nabatieh	3	1	0	1	1	1	1	50	78	1		3.5	9	1	25	1	nursie	0	5	5	0	1	1	2	1	14.68	11.9	33	13.3	72.7	61.2	27.6	1.2	4.54	0.16	#NULL!	21	#NULL!	#NULL!	5.7	23	0	0	0	0
236	Tonsillitis	2	10	Nabatieh	4	1	0	0	0	1	0	51	#NULL!	1		3	9	1	50	2	premalac	0	5	10	0	0	1	3	1	23.96	10.3	29.6	13	72.9	35.7	50.3	0	4.06	0.23	#NULL!	21	#NULL!	#NULL!	57.3	#NULL!	0	0	0	0
237	Toux	2	36	Nabatieh	3	1	0	1	0	1	1	56	104	0		2.6	15	1	75	2	novalac	0	4	6	0	0	0	2	1	3.83	12	33.3	12.5	72.2	55.9	34.1	0.3	4.61	0.17	94	20	#NULL!	#NULL!	13	14	0	0	0	0
238	Pneumoniae	2	48	Sour	2	1	0	0	1	1	1	#NULL!	100	1	A+	#NULL!	15	1	26	14	0	0	12	12	0	0	0	1	1	9.29	12.1	35.9	12.1	82.3	24.5	63	0	4.36	0.33	98	18	#NULL!	#NULL!	16.5	15	0	0	0	0
239	GE	1	24	Beirut	3	0	1	1	1	1	1	49	92	0		1.4	11	0	1	0	nido	0	5	6	0	0	0	1	1	10.42	11.3	31.9	14.1	71.8	32.9	58.2	1.5	4.44	0.24	#NULL!	#NULL!	#NULL!	#NULL!	87.9	14	0	0	0	0
240	Fever	6	7	Sour	2	1	0	1	0	1	1	52	62	0	B|+	3.3	10	2	98	7	0	0	7	#NULL!	0	0	0	1	1	22.85	9.6	29.7	13.9	68.3	49	44.4	0	4.35	0.19	#NULL!	#NULL!	#NULL!	#NULL!	122.7	#NULL!	0	0	0	0
241	Pneumoniae	2	53	Nabatieh	3	1	0	1	0	1	1	#NULL!	111	0	O+	3	19.5	1	86	5	nursie	0	4	8	0	0	0	2	1	29.8	12.7	34.9	12	74.1	7	87.8	0	4.71	0.36	118	19	#NULL!	#NULL!	41.4	11	0	0	0	0
242	UTI	3	18	Nabatieh	3	1	0	1	1	1	1	#NULL!	83	0	O+	#NULL!	12	0	1	5	Axeedo	0	4	6	0	0	0	2	1	13.71	13.1	35.7	12.6	73	42.3	48.6	1	4.89	0.22	93	23	#NULL!	#NULL!	6.1	31	0	0	0	0
243	GE	1	3	Sour	3	1	0	#NULL!	0	1	#NULL!	51	67	1		3.2	7.3	1	75	3	0	0	#NULL!	#NULL!	0	0	0	2	1	12.23	11.3	33.2	11.9	83	72.9	15.2	4.9	4	0.23	98	18	#NULL!	#NULL!	9.1	19	0	0	0	0
244	Fever	6	51	Nabatieh	3	1	0	1	0	0	0	#NULL!	105	1	B+	3.6	18	1	72	9	saha	0	6	12	0	0	0	1	1	14.48	12.6	35.5	12.4	72.4	18.2	69.2	0.7	4.9	0.25	88	17	#NULL!	#NULL!	26.4	13	0	0	0	0
245	Broncho	2	2	Nabatieh	3	1	1	#NULL!	0	1	#NULL!	46	54	0		2.6	4.6	1	10	0	novalac	1	#NULL!	#NULL!	0	0	0	2	1	5.94	10	27	13.4	82.8	68.2	20.4	1.3	3.26	0.16	#NULL!	20	#NULL!	#NULL!	8.1	#NULL!	0	0	0	0
246	Appendicitis	6	84	Sour	3	1	0	1	0	1	1	#NULL!	12.3	1	O+	#NULL!	20	1	15	1	bedia sure	0	4	6	0	0	0	1	1	7.92	11.6	35.2	12.9	77.4	22.3	65.4	3.3	4.55	0.36	#NULL!	#NULL!	#NULL!	#NULL!	72.8	9	0	0	0	0
247	Pneumoniae	2	120	Bekaa	2	1	0	1	0	0	0	#NULL!	157	1	O+	#NULL!	35	1	35	4	novalac	0	4	6	0	0	1	2	1	11.07	10	28.6	12.6	79.7	22.6	63.5	0.6	3.59	0.39	88	22	#NULL!	#NULL!	143.7	11	0	0	0	0
248	Croup	2	26	Nabatieh	1	1	0	1	1	0	0	#NULL!	98	1	O+	#NULL!	14.5	1	85	22	0	0	5	6	0	0	0	3	1	12.98	12.8	36.1	13.1	78.3	70.8	20	0.4	4.61	0.36	#NULL!	20	#NULL!	#NULL!	5	#NULL!	0	0	0	0
249	GE	1	1	Sour	2	1	0	#NULL!	0	1	#NULL!	50	#NULL!	0		2.7	4.2	1	25	1	0	0	#NULL!	#NULL!	0	0	1	3	1	12.1	10.8	29.1	14	87.4	48.3	41	0.5	3.33	0.14	#NULL!	20	#NULL!	#NULL!	41.2	16	0	0	0	0
250	Broncho	2	7	Sour	2	1	0	1	0	1	1	52	72	0		260	8.9	1	75	0	nursie	1	4	6	0	1	0	2	1	11.31	10	27.9	14.3	68.7	41.6	46.5	0.2	4.06	0.17	94	22	#NULL!	#NULL!	39	24	0	0	0	1
251	Trauma	4	60	Beirut	1	1	0	1	0	1	1	#NULL!	#NULL!	1		4	14	0	1	24	0	0	6	6	0	0	0	1	1	14.2	11	31.2	12.5	71.6	22.4	69.3	3.5	4.36	0.24	#NULL!	21	#NULL!	#NULL!	#NULL!	#NULL!	0	0	0	0
252	Otitis	2	13	Nabatieh	1	1	0	1	1	1	1	51	80	0	A+	2.8	11.5	1	90	4	cemelac	0	7	12	0	1	0	1	1	13.5	9.5	26.5	15.4	72.2	15.8	73.7	0.1	3.67	0.2	104	18	#NULL!	#NULL!	191.8	25	0	0	0	1
253	Fever	6	60	Nabatieh	2	1	1	1	0	2	0	#NULL!	113	1	O+	#NULL!	17	1	27	0	novalac	0	6	8	0	0	1	3	1	24.08	11.5	33.4	12.3	73.9	7.3	86	#NULL!	#NULL!	0.51	121	20	#NULL!	#NULL!	38	10	0	0	0	0
254	UTI	3	33	Marjeyoun	6	1	0	1	0	1	1	#NULL!	96	0	O+	#NULL!	13.8	1	61	27	0	0	4	6	0	0	0	1	1	15.36	12.2	37.7	13.1	78.1	28.9	61.3	1	4.83	0.25	110	17	#NULL!	#NULL!	149	11	0	0	0	0
255	Fever	6	60	Marjeyoun	6	1	0	1	1	1	0	#NULL!	105	0	O+	#NULL!	16	1	20	17	0	0	6	7	0	0	0	1	1	15.69	11.9	34	13.1	70.2	66	24.5	0.3	4.84	0.24	#NULL!	#NULL!	#NULL!	#NULL!	64.1	#NULL!	0	0	0	0
256	Cellulitis	6	14	Sour	3	1	0	1	0	1	1	52	81	1	O+	3.5	11	1	75	9	0	0	6	7	0	1	1	3	1	12.13	11.4	31.4	12.7	74.4	50.2	42.4	1.5	4.22	0.24	110	21	#NULL!	#NULL!	10.9	178	0	0	0	0
257	BP	6	24	Nabatueh	3	1	0	1	1	1	1	#NULL!	#NULL!	0		#NULL!	11.5	1	50	15	0	0	5	7	0	0	1	3	1	9.91	11.7	34.4	13.4	72.4	46.5	45	0.2	4.75	#NULL!	79	14	#NULL!	#NULL!	10.3	12	0	0	0	0
258	GE	1	2	Nabatieh	2	1	0	#NULL!	0	1	0	#NULL!	54	1		4	5	1	25	0	nursie	0	#NULL!	#NULL!	0	0	0	1	1	11.47	9.8	26.6	13.1	83.9	67	21	1.9	3.17	0.19	78	20	#NULL!	#NULL!	5	36	0	0	0	0
259	Sinusitis	2	16	Nabatieh	2	1	0	1	0	1	1	#NULL!	78	0	O+	#NULL!	12	2	95	0	nido	0	4	#NULL!	0	0	0	1	1	20.91	10.4	30.7	25.5	67.8	34.6	56.3	0	4.53	0.27	102	17	#NULL!	#NULL!	68.8	168	0	0	0	0
260	GE	1	2	Nabatieh	1	1	0	#NULL!	0	0	0	53	57	0	O+	3.2	5.2	1	50	2	0	0	#NULL!	#NULL!	0	0	0	1	1	10.65	10.9	30.5	14.4	91	68.2	10.8	12.2	3.35	0.13	90	21	#NULL!	#NULL!	118	15	0	0	0	0
261	Broncho	2	27	Nabatieh	2	1	0	1	1	1	1	#NULL!	#NULL!	0		#NULL!	13.5	1	76	20	0	0	5	7	0	0	0	1	1	7.67	11.8	33.9	13.5	77.8	46.9	42.8	0	4.36	0.3	#NULL!	#NULL!	#NULL!	#NULL!	62.9	16	0	0	0	0
262	Broncho	2	3	Sour	3	0	1	#NULL!	0	1	1	47	60	0	O+	2.2	5.5	1	50	0	aptamil	0	#NULL!	#NULL!	0	0	1	3	1	14.24	9.7	29	13.4	78	39.5	48.3	0.1	3.72	0.16	69	23	#NULL!	#NULL!	9.1	16	0	0	0	0
263	Broncho	2	48	Nabatieh	3	1	0	1	1	1	1	#NULL!	93	1	O-	2.8	12	0	1	6	frisolac	0	7	10	0	0	0	1	1	6.73	10.4	32.4	16.4	70.1	26.6	62.9	1.3	4.62	0.23	90	21	#NULL!	#NULL!	60.4	47	0	0	0	0
264	GE	1	14	Nabatieh	2	1	0	1	1	1	1	53	81	1		3.5	11	1	75	3	bledi up	0	4	6	0	1	0	1	1	3.61	11.4	33.3	13.3	73.2	43.2	38.2	0	4.55	#NULL!	#NULL!	#NULL!	#NULL!	#NULL!	5.8	27	0	0	0	0
265	Tonsillitis	2	36	Sour	2	1	0	1	1	1	1	#NULL!	88	1	O+	3.1	13	1	19	4	novalac	0	7	9	0	0	0	3	1	18.2	13.1	35.9	12.1	78.9	12.1	76.6	0.1	4.55	0.22	142	19	#NULL!	#NULL!	80.5	12	0	0	0	0
266	GE	1	38	Nabatieh	3	1	0	1	0	1	1	52	94	1	O+	3.36	15	1	60	21	0	0	3	6	0	0	0	1	1	7.97	13	37.8	14.6	69.7	28.5	63.8	0.1	5.42	0.35	#NULL!	16	#NULL!	#NULL!	5.2	52	0	0	0	0
267	Asthma	5	51	Sour	3	0	1	1	0	1	1	#NULL!	105	1	O+	1.9	19	1	84	0	aptamil	0	5	12	0	0	0	1	1	17.4	12.5	37.1	14.6	69.2	14.9	74.5	2.5	5.36	0.37	114	18	#NULL!	#NULL!	51	10	1	0	0	0
268	Appendicite	6	53	Nabatieh	4	1	0	1	1	0	0	#NULL!	#NULL!	1	O+	#NULL!	16	1	30	0	nursie	0	4	6	0	0	0	1	1	12.24	11.6	32.6	12.9	78.2	7.5	87.4	0.7	4.17	0.29	86	17	#NULL!	#NULL!	377.4	7	0	0	0	0
269	GE	1	30	Sour	3	1	1	1	0	1	0	#NULL!	87	1	A+	#NULL!	13.5	1	51	12	0	0	6	6	0	0	0	1	1	11.66	11.2	33.4	13.4	72.3	41.7	49.8	2.3	4.62	0.28	129	#NULL!	#NULL!	#NULL!	29.7	#NULL!	0	0	0	0
270	Pneumoniae	2	38	Sour	3	0	0	0	1	1	1	#NULL!	#NULL!	0	O+	#NULL!	14	1	47	3	nido	0	6	8	0	0	0	1	1	17.85	12.3	34.4	14	73.5	36.5	56.1	0.1	4.68	#NULL!	110	21	#NULL!	#NULL!	15.3	17	0	0	0	0
271	UTI	3	6	Nabatieh	5	1	0	1	0	1	1	#NULL!	#NULL!	0	A+	#NULL!	4.8	0	1	0	nursie	0	4	6	0	0	0	1	1	8.37	10.1	28.6	11.8	73.9	51.9	29.4	6.7	3.87	0.18	102	19	#NULL!	#NULL!	69.6	23	0	0	0	0
272	Tonsillitis	2	39	Nabatieh	2	1	0	1	1	1	1	#NULL!	100	0		3	14	1	44	20	0	0	6	8	0	0	0	1	1	18.89	11.1	33.2	13.9	74.9	21.5	61.4	0.2	4.43	0.36	104	17	#NULL!	#NULL!	184.3	14	0	0	0	0
273	Broncho	2	60	Nabatieh	2	1	0	1	0	1	1	#NULL!	103	0	O+	#NULL!	15	1	8	14	0	0	5	7	0	0	0	1	1	15.79	10.8	33.4	17	54.8	8.9	85.9	0	6.1	0.26	137	20	#NULL!	#NULL!	87	10	0	0	0	0
274	Toux	2	7	Sour	2	1	0	1	0	1	1	51	72	1	A+	3.58	9.5	1	90	7	0	0	4	#NULL!	0	1	0	2	1	20.52	11.3	34.8	14.2	72.5	55.9	36	1.4	4.8	0.23	102	#NULL!	#NULL!	#NULL!	18.2	18	0	0	0	1
275	Croup	2	24	Nabatieh	3	#NULL!	#NULL!	#NULL!	#NULL!	#NULL!	#NULL!	#NULL!	#NULL!	0		#NULL!	10	1	25	#NULL!		#NULL!	#NULL!	#NULL!	#NULL!	#NULL!	#NULL!	#NULL!	#NULL!	13.31	10.2	29.7	15.5	70.2	24.3	57.5	0	4.23	0.22	110	17	#NULL!	#NULL!	33.6	18	#NULL!	#NULL!	#NULL!	#NULL!
276	Croup	2	3	Nabatieh	2	1	1	1	0	0	0	48	61	1		2.8	6	1	50	3	nursie	1	#NULL!	#NULL!	0	1	0	1	1	9.76	10.5	28.6	11.8	81.9	57	30.9	0.3	3.49	0.24	#NULL!	20	#NULL!	#NULL!	9.1	22	0	0	0	0
277	GE	1	24	Nabatieh	3	1	0	1	0	1	1	53	#NULL!	1	A+	3.8	10	1	5	16	0	0	6	8	0	0	0	1	1	7.54	12.3	33.9	12.9	78.3	17.2	73.2	0	4.33	0.22	91	15	#NULL!	#NULL!	35	29	0	0	0	0
278	Pharyngitis	2	96	Nabatieh	3	1	0	1	0	1	0	#NULL!	82	0	AB+	#NULL!	9	0	1	0	primalac	0	6	7	0	0	0	1	1	7.32	12.2	35.2	12.7	78.9	76.4	19.7	0	4.46	#NULL!	75	16	#NULL!	#NULL!	6.6	72	0	0	0	0
279	Croup	2	2	Bnt Jbeil	1	1	0	#NULL!	1	0	0	#NULL!	57	1	A+	3.17	4.2	0	2	2	0	0	#NULL!	#NULL!	0	0	0	3	1	6.45	9.6	26.9	13.7	84.1	23.7	71.7	0.5	3.2	0.22	166	22	#NULL!	#NULL!	10.3	20	0	0	0	0
280	Toux	2	25	Saida	2	1	0	1	0	1	1	#NULL!	98	0	O+	#NULL!	14	1	89	13	0	0	4	#NULL!	0	0	0	1	1	15.74	13	37.6	13.2	73	36.3	32.9	1.4	5.15	0.27	105	#NULL!	#NULL!	#NULL!	16.6	23	0	0	0	0
281	Diabetic	6	120	Nabatieh	3	1	0	1	0	#NULL!	#NULL!	#NULL!	135	1		#NULL!	32	1	51	12	0	0	4	6	0	0	1	3	1	7.53	14.2	39.4	11.7	71.2	55.6	37.4	1.2	5.53	0.47	436	22	#NULL!	#NULL!	5	#NULL!	0	0	0	0
282	Fever	6	17	Nabatieh	3	1	0	1	1	1	0	#NULL!	74	0	A+	3	9.6	1	25	16	0	0	6	6	0	1	0	1	1	7	9.9	30.2	18.5	72.1	49.3	39.1	9	4.19	92	92	19	#NULL!	#NULL!	44.5	14	0	0	0	0
283	Pneumoniae	2	17	Nabatieh	3	1	0	1	0	0	0	#NULL!	82	0		#NULL!	12	1	92	12	0	0	5	6	0	0	1	3	1	18.87	12.2	33.4	12.4	72.1	30.1	61.4	1.3	4.63	0.26	120	19	#NULL!	#NULL!	92.7	19	0	0	0	0
284	Tonsillitis	2	11	Nabatieh	3	1	0	1	1	1	1	51	#NULL!	0	B+	2.6	11	1	50	3	frisolac	0	5	8	0	0	1	3	1	20.49	12.3	34.7	13.3	75.9	31.6	56.6	0	4.57	0.23	115	19	#NULL!	#NULL!	190.5	22	0	0	0	0
285	Tonsillectomy	6	36	Bnt Jbeil	1	1	1	1	0	1	1	#NULL!	100	1	O+	2.8	15	1	67	3	novalac	0	6	6	0	1	0	1	1	9.64	11	32.7	15	68.7	40.4	43.2	6.7	4.76	#NULL!	#NULL!	#NULL!	#NULL!	#NULL!	#NULL!	#NULL!	0	0	0	0
286	Tonsillitis	2	33	Nabatieh	2	1	0	1	1	1	1	#NULL!	#NULL!	1	O-	#NULL!	14	1	54	12	0	0	6	7	0	0	1	3	1	14.66	11.1	30.4	11.5	79.4	27.1	59.9	1.9	3.83	0.2	92	20	#NULL!	#NULL!	102.6	#NULL!	0	0	0	0
287	Fever	6	36	Nabatieh	2	#NULL!	#NULL!	#NULL!	#NULL!	#NULL!	#NULL!	#NULL!	98	1		#NULL!	15	1	67	#NULL!		#NULL!	#NULL!	#NULL!	#NULL!	#NULL!	#NULL!	#NULL!	#NULL!	12.89	12.7	38.6	14.3	72.3	7.2	85.9	0.2	5.34	0.32	83	13	#NULL!	#NULL!	15.5	25	0	0	0	0
288	Croup	2	36	Nabatieh	3	1	0	0	0	1	1	#NULL!	#NULL!	1		#NULL!	14	1	43	3	nursie	0	7	8	0	0	1	3	1	11.25	12	34.7	13.6	72.3	61.2	27.2	5.2	4.8	0.23	89	21	#NULL!	#NULL!	5.8	10	0	0	0	0
289	Asthma	5	36	Nabatieh	1	0	1	1	1	1	1	#NULL!	#NULL!	1	A+	#NULL!	14	1	43	29	0	0	4	5	0	0	0	3	1	10.48	11.7	33.5	13.2	76	22.8	64.3	2.9	4.41	0.24	107	23	#NULL!	#NULL!	#NULL!	#NULL!	0	0	0	0
290	Cough	2	29	Sour	2	1	0	1	0	1	1	#NULL!	97	0	O+	#NULL!	12.5	1	42	2	cemelac	0	6	12	0	0	0	1	1	13.88	10.7	30.9	13.8	70.9	39	50.7	0.1	4.36	0.37	77	#NULL!	#NULL!	#NULL!	127.8	17	0	0	0	0
291	Pneumoniae	2	39	Nabatieh	1	0	1	1	1	1	#NULL!	#NULL!	104	0	A+	#NULL!	16	1	81	4	nursie	0	4	6	0	0	0	1	1	12.53	12.2	35.3	12.8	71.3	22	70	0.2	4.95	0.28	#NULL!	#NULL!	#NULL!	#NULL!	93.4	11	0	0	0	0
292	Cough	2	48	Nabatieh	2	1	0	1	0	1	1	#NULL!	108	1	B+	#NULL!	18	1	80	9	cemelac	0	5	6	0	0	0	2	1	22.43	13	39	13.5	78.3	8.8	85.1	1.4	4.98	0.33	129	#NULL!	#NULL!	#NULL!	5	16	0	0	0	0
293	Osteolomy	6	120	Nabatieh	3	1	1	0	0	1	1	#NULL!	132	1		#NULL!	24	0	3	#NULL!		#NULL!	12	12	1	0	0	1	1	7.22	12.9	36.2	13.5	86	45.2	41.5	4.7	4.21	0.3	#NULL!	#NULL!	#NULL!	#NULL!	#NULL!	#NULL!	0	0	0	0
294	Sever Croup	2	28	Sour	3	1	0	1	0	1	0	#NULL!	131	1	O+	#NULL!	13	1	45	11	nido	0	6	7	0	0	0	1	1	13.5	11.1	33.7	15.1	57.3	43.7	45.5	0	5.88	#NULL!	#NULL!	#NULL!	#NULL!	#NULL!	11.2	25	0	0	0	0
295	Appendectomy	6	77	Nabatieh	3	1	0	1	1	1	0	#NULL!	#NULL!	1		#NULL!	20	1	29	12	0	0	5	6	0	0	0	1	1	9.03	11.6	33.5	12.9	80.9	27.6	64.3	1.3	4.14	0.21	85	#NULL!	#NULL!	#NULL!	191.1	#NULL!	0	0	0	0
[truncated: 35 more columns]
